# Supplementary material for: Genome-wide transcriptomic profiling of Anopheles gambiae hemocytes reveals pathogen-specific signatures upon bacterial challenge and Plasmodium berghei infection
Source: BMC Genomics. 2009 Jun 5;10:257. doi: 10.1186/1471-2164-10-257 (PMC2703655; doi:10.1186/1471-2164-10-257)
Supplement: Additional file 1 — Table S1. Log2 transformed expression ratio microarray data for the various experimental comparisons. Significantly up- and down-regulated genes are indicated with either "Up" or "Down" in separate columns. [file 1471-2164-10-257-S1.xls]

## Sheet: Sheet1
Gene Name	Old Ensembl Transcript ID	New AGAP-R ID	Functional Goup	Hemocyte vs Female	Significantly regulated	E. coli chalelnged vs naïve	Significantly regulated	M. luteus chalelnged vs naïve	Significantly regulated	Plasmodium challenged vs naive at 24 hrs	Significantly regulated	Plasmodium challenged vs naive at 19 days	Significantly regulated	Gene Description	GO ID	GO Description
ACTIN	ENSANGT00000009943	AGAP005110-RA	CS	1.47225	Up	-0.170949		0.385529		-0.412657				ACTIN	GO:0005515;GO:0007303;GO:0007413;GO:0008335;GO:0030037;GO:0030589	protein binding;cytoplasmic transport, nurse cell to oocyte;axonal fasciculation;ovarian ring canal stabilization;actin filament reorganization during cell cycle;pseudocleavage (sensu Insecta)
ACTIN	ENSANGT00000009996		CS	-0.611	Down									ACTIN
ACTIN	ENSANGT00000014187	AGAP008687-RA	CS	0.537658	Up	0.154339		0.0367234		0.0519425		0.287251		ACTIN	GO:0005515;GO:0003713;GO:0000910;GO:0045893;GO:0035060	protein binding;transcription coactivator activity;cytokinesis;positive regulation of transcription, DNA-dependent;brahma complex
ACTIN	ENSANGT00000015039		CS			-0.208826		0.00422661
ACTIN	ENSANGT00000016397		CS	-0.141238										ACTIN
ACTIN	ENSANGT00000016398/ENSANGT00000019055	AGAP000651-RA	CS	0.284007		-0.0987421		-0.110991		0.0309248				ACTIN
ACTIN	ENSANGT00000022308		CS			0.00184941		0.0891134
ACTIN-LIKE	ENSANGT00000003921	AGAP004488-RA	CS	1.42221	Up	-0.728167	Down	-0.239133						Actinlike
ADHESION REGULATING MOLECULE 1 PRECURSOR 110 KDA CELL MEMBRANE GLYCOPROTEIN GP110	ENSANGT00000010737	AGAP004758-RB	CS	0.841505	Up	0.191683		0.55626	Up	-0.0468236		-0.167862		ADHESION REGULATING MOLECULE 1 PRECURSOR 110 KDA CELL MEMBRANE GLYCOPROTEIN GP110	GO:0016021;GO:0007155;GO:0005515	integral to membrane;cell adhesion;protein binding
ALPHA ACTININ ALPHA ACTININ F ACTIN CROSS LINKING	ENSANGT00000002653	AGAP006686-RA	CS	-0.12361		-0.226273		0.311481		0.390352		-0.0384431		ALPHA ACTININ ALPHA ACTININ F ACTIN CROSS LINKING	GO:0005509;GO:0005515;GO:0030707;GO:0005938;GO:0030727;GO:0005886;GO:0007274;GO:0008017;GO:0045169;GO:0007294;GO:0005794;GO:0048134;GO:0007009;GO:0007308;GO:0030721;GO:0045170;GO:0045478	calcium ion binding;protein binding;ovarian follicle cell development (sensu Insecta);cell cortex;female germ-line cyst formation (sensu Insecta);plasma membrane;neuromuscular synaptic transmission;microtubule binding;fusome;oocyte fate determination (sen
ALPHA ACTININ ALPHA ACTININ F ACTIN CROSS LINKING	ENSANGT00000012507	AGAP010895-RA	CS					0.230339		0.2366				ALPHA ACTININ ALPHA ACTININ F ACTIN CROSS LINKING	GO:0051016;GO:0003779;GO:0005515;GO:0005886;GO:0007274;GO:0008017;GO:0045169;GO:0016327;GO:0007009;GO:0030721;GO:0045170;GO:0045478	barbed-end actin filament capping;actin binding;protein binding;plasma membrane;neuromuscular synaptic transmission;microtubule binding;fusome;apicolateral plasma membrane;plasma membrane organization and biogenesis;spectrosome organization and biogenesis
ALPHA ACTININ ALPHA ACTININ F ACTIN CROSS LINKING	ENSANGT00000029532		CS	-0.815165	Down									ALPHA ACTININ ALPHA ACTININ F ACTIN CROSS LINKING
AMBIGUOUS	ENSANGT00000023416	AGAP001935-RA	CS	1.09405	Up	0.146417		0.621259	Up	0.0820978		-0.206977		PfkB,PH,MyTH4	GO:0005554;GO:0008372;GO:0000004	molecular function unknown;cellular component unknown;biological process unknown
ANNEXIN	ENSANGT00000015300		CS					0.245824						ANNEXIN ANNEXIN
ANNEXIN	ENSANGT00000015478	AGAP012625-RA	CS			-0.263811		-0.345381						ANNEXIN ANNEXIN	GO:0005509;GO:0005544	calcium ion binding;calcium-dependent phospholipid binding
ANNEXIN	ENSANGT00000022641		CS					0.307457						ANNEXIN ANNEXIN
ANNEXIN	ENSANGT00000024056	AGAP012930-RA	CS	-0.184986				0.109316						ANNEXIN ANNEXIN
ANNEXIN	ENSANGT00000026985	AGAP003790-RA	CS	-0.607198	Down	0.145453		0.349421						ANNEXIN ANNEXIN	GO:0005509;GO:0050819;GO:0005544	calcium ion binding;negative regulation of coagulation;calcium-dependent phospholipid binding
ANNEXIN	ENSANGT00000027032		CS					0.363873						ANNEXIN ANNEXIN
ARP2/3 COMPLEX 16 KDA SUBUNIT P16 ARC	ENSANGT00000013934	AGAP008895-RA	CS	0.398858		0.170629		0.0123091		-0.0131261		0.249661		ARP2/3 COMPLEX 16 KDA SUBUNIT P16 ARC	GO:0030833;GO:0005856;GO:0005515	regulation of actin filament polymerization;cytoskeleton;protein binding
ARP2/3 COMPLEX 20 KDA SUBUNIT P20 ARC ACTIN RELATED 2/3 COMPLEX SUBUNIT 4	ENSANGT00000020957	AGAP001306-RA	CS	-0.223084		-0.0634846		0.147243		0.131251		0.291842		ARP2/3 COMPLEX 20 KDA SUBUNIT P20 ARC ACTIN RELATED 2/3 COMPLEX SUBUNIT 4	GO:0030041;GO:0005856;GO:0005515;GO:0008360;GO:0030031;GO:0030866	actin filament polymerization;cytoskeleton;protein binding;regulation of cell shape;cell projection biogenesis;cortical actin cytoskeleton organization and biogenesis
ARP2/3 COMPLEX 21 KDA SUBUNIT P21 ARC	ENSANGT00000008511	AGAP001712-RA	CS					-0.106043		0.148634				ARP2/3 COMPLEX 21 KDA SUBUNIT P21 ARC	GO:0030833;GO:0005856	regulation of actin filament polymerization;cytoskeleton
ARP2/3 COMPLEX 34 KDA SUBUNIT P34 ARC	ENSANGT00000005273	AGAP009154-RA	CS					0.782161	Up					ARP2/3 COMPLEX 34 KDA SUBUNIT P34 ARC	GO:0030833;GO:0005856;GO:0005515;GO:0008360;GO:0030031;GO:0030866	regulation of actin filament polymerization;cytoskeleton;protein binding;regulation of cell shape;cell projection biogenesis;cortical actin cytoskeleton organization and biogenesis
ARP2/3 COMPLEX 34 KDA SUBUNIT P34 ARC	ENSANGT00000024211		CS			0.201849						-0.360508		ARP2/3 COMPLEX 34 KDA SUBUNIT P34 ARC
ARP2/3 COMPLEX 41 KDA SUBUNIT P41 ARC ACTIN RELATED 2/3 COMPLEX SUBUNIT 1B	ENSANGT00000013885	AGAP008908-RA	CS	-0.583385	Down	-0.047413		-0.0402292		-0.26855		0.47276	Up	ARP2/3 COMPLEX 41 KDA SUBUNIT P41 ARC ACTIN RELATED 2/3 COMPLEX SUBUNIT 1B	GO:0001745;GO:0007303;GO:0007413;GO:0008407;GO:0007409;GO:0005885;GO:0008335;GO:0030029;GO:0030037;GO:0030589	compound eye morphogenesis (sensu Endopterygota);cytoplasmic transport, nurse cell to oocyte;axonal fasciculation;bristle morphogenesis;axonogenesis;Arp2/3 protein complex;ovarian ring canal stabilization;actin filament-based process;actin filament reorga
BAND 4 1	ENSANGT00000025440		CS					0.0760942
BIFUNCTIONAL AMINOACYL TRNA SYNTHETASE [INCLUDES: GLUTAMYL TRNA SYNTHETASE EC6.1.1.17 GLUTAMATE TRNA LIGASE ; PROLYL TRNA SYNTHETASE EC6.1.1.- 15 PROLINE TRNA LIGASE ]	ENSANGT00000011064	AGAP002945-RA	CS	-0.321468				-0.141075		-0.146771		0.200301		BIFUNCTIONAL AMINOACYL TRNA SYNTHETASE [INCLUDES: GLUTAMYL TRNA SYNTHETASE EC6.1.1.17 GLUTAMATE TRNA LIGASE , PROLYL TRNA SYNTHETASE EC6.1.1.- 15 PROLINE TRNA LIGASE ]	GO:0000166;GO:0004827;GO:0006433;GO:0004818;GO:0006424;GO:0004812;GO:0006418;GO:0005737;GO:0006412;GO:0016874;GO:0005524	nucleotide binding;proline-tRNA ligase activity;prolyl-tRNA aminoacylation;glutamate-tRNA ligase activity;glutamyl-tRNA aminoacylation;aminoacyl-tRNA ligase activity;tRNA aminoacylation for protein translation;cytoplasm;protein biosynthesis;ligase activit
CADHERIN	ENSANGT00000019269	AGAP000153-RA	CS					-0.21027						Sugar transporter superfamily, CADHERIN	GO:0005509;GO:0007156;GO:0016020;GO:0016339	calcium ion binding;homophilic cell adhesion;membrane;calcium-dependent cell-cell adhesion
CALPONIN-LIKE	ENSANGT00000031022	AGAP002688-RA	CS							0.472403		-0.137395		Calponin-like actin-binding	GO:0005515	protein binding
CH TOG COLONIC AND HEPATIC TUMOR OVER EXPRESSED	ENSANGT00000021996	AGAP011162-RA	CS	1.12135	Up	0.300118		0.874328	Up	0.284264		-0.210058		CH TOG COLONIC AND HEPATIC TUMOR OVER EXPRESSED	GO:0005488;GO:0005515;GO:0005813;GO:0048130;GO:0007143;GO:0007067;GO:0045450;GO:0007344;GO:0000922;GO:0031122	binding;protein binding;centrosome;oocyte microtubule cytoskeleton organization (sensu Insecta);female meiosis;mitosis;bicoid mRNA localization;pronuclear fusion;spindle pole;cytoplasmic microtubule organization and biogenesis
CHITIN-BINDING	ENSANGT00000018413	AGAP001819-RA	CS	0.156079										Chitinbinding3	GO:0019028	viral capsid
CHITIN-BINDING	ENSANGT00000021145	AGAP002632-RA	CS	0.436938		-0.207054		-0.344752		0.433385		0.105494		ENSANGT00000021145	GO:0005576;GO:0008061;GO:0006030	extracellular region;chitin binding;chitin metabolism
COFILIN	ENSANGT00000027611	AGAP012056-RA	CS			-0.170039		0.134144		-0.00235568		0.00609323		Actin-binding, cofilin/tropomyosin type	GO:0005622;GO:0003779;GO:0005515;GO:0007298;GO:0007015;GO:0000910;GO:0000915;GO:0016319;GO:0007409;GO:0008585;GO:0030041	intracellular;actin binding;protein binding;border follicle cell migration (sensu Insecta);actin filament organization;cytokinesis;cytokinesis, contractile ring formation;mushroom body development;axonogenesis;female gonad development;actin filament polym
COLLAGEN	ENSANGT00000023865		CS	0.805236	Up	0.25989				-0.184001				COLLAGEN
COLLAGEN ALPHA 1 XV CHAIN PRECURSOR [CONTAINS: ENDOSTATIN ENDOSTATIN XV ];	ENSANGT00000010005	AGAP006516-RA	CS							-0.251732				Collagen triple helix repeat;Collagenase NC10 and endostatin;Proline-rich region;Protein prenyltransferase, alpha subunit	GO:0031012;GO:0007155;GO:0005198	extracellular matrix;cell adhesion;structural molecule activity
COLLAGEN ALPHA 1 XVIII CHAIN PRECURSOR [CONTAINS: ENDOSTATIN]	ENSANGT00000022922		CS					0.343145	Up	-0.126474				COLLAGEN ALPHA 1 XVIII CHAIN PRECURSOR [CONTAINS: ENDOSTATIN]
COLLAGEN ALPHA CHAIN PRECURSOR;	ENSANGT00000027783	AGAP009201-RA	CS							0.17876				Collagen triple helix repeat;Proline-rich region
COLLAGEN ALPHA IV CHAIN	ENSANGT00000016652	AGAP009201-RA	CS			-0.354397		-0.0198181		0.167815		0.0366376		COLLAGEN ALPHA IV CHAIN	GO:0005581;GO:0005201;GO:0005737;GO:0006817	collagen;extracellular matrix structural constituent;cytoplasm;phosphate transport
COLLAGEN ALPHA IV CHAIN	ENSANGT00000016783		CS			-0.125254		0.111382
COLLAGEN ALPHA IV CHAIN; Collagen IV alpha 1 chain precursor (Fragment). [Source:Uniprot/SPTREMBL;Acc:Q8T5G4]	ENSANGT00000024179	AGAP009200-RA	CS			-0.172361		0.195387		0.0414722		0.160004		Collagen triple helix repeat;Proline-rich region;Tumour necrosis factor c/lymphotoxin-beta;Type 4 procollagen, C-terminal repeat	GO:0005581;GO:0005201;GO:0005737;GO:0006817	collagen;extracellular matrix structural constituent;cytoplasm;phosphate transport
CONNECTIN PRECURSOR	ENSANGT00000003309	AGAP003880-RA	CS	0.0903386								-0.40777		CONNECTIN PRECURSOR
CUTICLE	ENSANGT00000010802	AGAP006001-RA	CS	-1.22973	Down	0.319244		0.565057	Up	0.4423		-0.227531		CUTICLE	GO:0042302	structural constituent of cuticle
CUTICLE	ENSANGT00000012659	AGAP010107-RA	CS					0.776459	Up
CUTICLE	ENSANGT00000014823	AGAP009871-RA	CS	-0.799665	Down									CUTICLE	GO:0042302;GO:0005515	structural constituent of cuticle;protein binding
CUTICLE	ENSANGT00000022552	AGAP009874-RA	CS	-1.99986	Down									Insectcuticle	GO:0042302	structural constituent of cuticle
CUTICLE	ENSANGT00000026245		CS							0.289502				CUTICLE
CUTICLE LM LM ACP	ENSANGT00000020715	AGAP004690-RA	CS			0.132955		-0.391394						CUTICLE LM LM ACP
CUTICLE TM TM PCP; cuticular protein 2 from 'fifty-one aa family' [Source:Anopheles_symbol;Acc:CPF2]	ENSANGT00000032548	AGAP010901-RA	CS							0.14282		-0.517593
CUTICLE; cuticular protein 2, RR-2 family [Source:Anopheles_symbol;Acc:CPR2]	ENSANGT00000032432	AGAP001665-RA	CS							-0.202097		-0.170381		Insect cuticle protein
CUTICLE; cuticular protein 5, RR-2 family [Source:Anopheles_symbol;Acc:CPR5]	ENSANGT00000032426	AGAP001668-RA	CS							-0.109019				Insect cuticle protein
CUTICLE; cuticular protein 5, RR-2 family [Source:Anopheles_symbol;Acc:CPR5]	ENSANGT00000032427	AGAP001668-RA	CS							-0.0785102		-0.272455		Insect cuticle protein
CUTICLE; cuticular protein 84, RR-2 family [Source:Anopheles_symbol;Acc:CPR84]	ENSANGT00000030261	AGAP010099-RA	CS							0.288638				Insect cuticle protein	GO:0042302	structural constituent of cuticle
DYNACTIN	ENSANGT00000011830		CS			-0.554606	Down	-0.0722287		0.440908				DYNACTIN
DYNACTIN	ENSANGT00000021413	AGAP000908-RA	CS			0.218127		0.215089		0.0409653		0.267959		DYNACTIN
DYNACTIN 1.150 KDA DYNEIN ASSOCIATED POLYPEPTIDE DP 150 DAP 150 P150 GLUED	ENSANGT00000012820	AGAP004194-RA	CS			-0.724052	Down							DYNACTIN 1.150 KDA DYNEIN ASSOCIATED POLYPEPTIDE DP 150 DAP 150 P150 GLUED	GO:0005515;GO:0009993;GO:0007467;GO:0001709;GO:0016330;GO:0042052;GO:0042051;GO:0001754;GO:0005869;GO:0045502	protein binding;oogenesis (sensu Insecta);photoreceptor cell differentiation (sensu Endopterygota);cell fate determination;second mitotic wave (sensu Endopterygota);rhabdomere development;eye photoreceptor development (sensu Endopterygota);eye photorecept
DYNACTIN COMPLEX 50 KDA SUBUNIT 50 KDA DYNEIN ASSOCIATED POLYPEPTIDE P50 DYNAMITIN DCTN 50 DYNACTIN 2	ENSANGT00000017909	AGAP011690-RA	CS					0.261118						DYNACTIN COMPLEX 50 KDA SUBUNIT 50 KDA DYNEIN ASSOCIATED POLYPEPTIDE P50 DYNAMITIN DCTN 50 DYNACTIN 2	GO:0005869;GO:0007017;GO:0005515	dynactin complex;microtubule-based process;protein binding
DYNEIN HEAVY CHAIN DYNEIN HEAVY CHAIN	ENSANGT00000023429	AGAP002015-RA	CS							0.190854				DYNEIN HEAVY CHAIN DYNEIN HEAVY CHAIN	GO:0000166;GO:0020037;GO:0016887;GO:0003777;GO:0030286;GO:0006118;GO:0017111;GO:0007018;GO:0005524;GO:0009993;GO:0005875;GO:0008298;GO:0016319;GO:0016358;GO:0045169;GO:0045172;GO:0007294;GO:0007301;GO:0007098;GO:0042623;GO:0048134;GO:0045478;GO:0007282;GO	nucleotide binding;heme binding;ATPase activity;microtubule motor activity;dynein complex;electron transport;nucleoside-triphosphatase activity;microtubule-based movement;ATP binding;oogenesis (sensu Insecta);microtubule associated complex;intracellular m
DYNEIN INTERMEDIATE CHAIN CYTOSOLIC DH IC CYTOPLASMIC DYNEIN INTERMEDIATE CHAIN	ENSANGT00000007994	AGAP000320-RA	CS	0.480358		0.118137								DYNEIN INTERMEDIATE CHAIN CYTOSOLIC DH IC CYTOPLASMIC DYNEIN INTERMEDIATE CHAIN
DYNEIN LIGHT CHAIN 2A CYTOPLASMIC DYNEIN ASSOCIATED KM23 BITHORAXOID BLP	ENSANGT00000015035		CS					-0.0147188
DYNEIN LIGHT CHAIN 2A CYTOPLASMIC DYNEIN ASSOCIATED KM23 BITHORAXOID BLP;	ENSANGT00000018736	AGAP003360-RA	CS			0.0644543		-0.254813				0.444922		Roadblock/LC7	GO:0005515;GO:0016319;GO:0016358	protein binding;mushroom body development;dendrite morphogenesis
EFG-LIKE	ENSANGT00000030376	AGAP001016-RA	CS							-0.122326		-0.489179	Down	EGF-like;EGF-like region;EGF-like, type 2;EGF-like, type 3
ENHANCER	ENSANGT00000001579	AGAP010324-RA	CS							-0.247128				ENHANCER	GO:0045449;GO:0007222;GO:0005634	regulation of transcription;frizzled signaling pathway;nucleus
F ACTIN CAPPING ALPHA SUBUNIT	ENSANGT00000017140	AGAP006141-RB	CS							-0.14459				F ACTIN CAPPING ALPHA SUBUNIT	GO:0008290;GO:0003779;GO:0030036;GO:0005515;GO:0007015	F-actin capping protein complex;actin binding;actin cytoskeleton organization and biogenesis;protein binding;actin filament organization
GAMMA AMINOBUTYRIC ACID RECEPTOR ASSOCIATED GABA A RECEPTOR ASSOCIATED	ENSANGT00000022763	AGAP002685-RA	CS					0.151476						GAMMA AMINOBUTYRIC ACID RECEPTOR ASSOCIATED GABA A RECEPTOR ASSOCIATED
GOLGI AUTOANTIGEN GOLGIN SUBFAMILY A MEMBER 5 RET II	ENSANGT00000003222		CS					-0.00599448		-0.416504				GOLGI AUTOANTIGEN GOLGIN SUBFAMILY A MEMBER 5 RET II
IG-LIKE	ENSANGT00000016656	AGAP003141-RA	CS	0.661611	Up					-0.240947		0.0207207		Ig-like	GO:0007155	cell adhesion
INNEXIN	ENSANGT00000011781	AGAP001476-RA	CS	0.146397										INNEXIN	GO:0005921;GO:0005515;GO:0007602;GO:0015286	gap junction;protein binding;phototransduction;innexin channel activity
INNEXIN	ENSANGT00000024026	AGAP001477-RA	CS	0.0885802										INNEXIN	GO:0005921;GO:0005515;GO:0015286	gap junction;protein binding;innexin channel activity
INTEGRIN ALPHA PRECURSOR	ENSANGT00000012783	AGAP006826-RA	CS					0.478092	Up	0.271069				INTEGRIN ALPHA PRECURSOR	GO:0005515;GO:0008305;GO:0007229;GO:0016021;GO:0004872;GO:0007155	protein binding;integrin complex;integrin-mediated signaling pathway;integral to membrane;receptor activity;cell adhesion
INTEGRIN BETA 1 (BINT1)	ENSANGT00000021373	AGAP000815-RA	CS	-0.482192		-0.104878		0.42534	Up	-0.550385	Down	-0.209206		INTEGRIN BETA PRECURSOR	GO:0008305;GO:0007160;GO:0007229;GO:0007155;GO:0007475;GO:0007517;GO:0016203;GO:0016477;GO:0007427;GO:0016339;GO:0007417;GO:0008360;GO:0007411;GO:0007157;GO:0007391;GO:0007494;GO:0050839;GO:0007426	integrin complex;cell-matrix adhesion;integrin-mediated signaling pathway;cell adhesion;apposition of dorsal and ventral wing surfaces;muscle development;muscle attachment;cell migration;tracheal epithelial cell migration (sensu Insecta);calcium-dependent
INTEGRIN BETA 1 BINDING 2 MELUSIN	ENSANGT00000024498	AGAP003061-RA	CS	0.209458						-0.159108				INTEGRIN BETA 1 BINDING 2 MELUSIN
INTEGRIN BETA 1 BINDING 2 MELUSIN;	ENSANGT00000027280	AGAP003064-RA	CS							0.0789787				CHORD;CS
INTEGRIN BETA 2 (BINT2)	ENSANGT00000014248	AGAP010233-RA	CS							-0.150283		-0.0425645		INTEGRIN BETA PRECURSOR	GO:0008305;GO:0007160;GO:0007229;GO:0007155;GO:0007157;GO:0050839	integrin complex;cell-matrix adhesion;integrin-mediated signaling pathway;cell adhesion;heterophilic cell adhesion;cell adhesion molecule binding
INTERMEDIATE FILAMENT	ENSANGT00000015219	AGAP011938-RA	CS							0.233314				INTERMEDIATE FILAMENT	GO:0005882;GO:0005198	intermediate filament;structural molecule activity
KINESIN	ENSANGT00000020767	AGAP007706-RA	CS							0.360731				KINESIN	GO:0000166;GO:0005875;GO:0003777;GO:0003774;GO:0005874;GO:0007018;GO:0005524;GO:0005515;GO:0005634;GO:0007422;GO:0000910;GO:0000915;GO:0000916;GO:0005813;GO:0005819;GO:0016321;GO:0030496	nucleotide binding;microtubule associated complex;microtubule motor activity;motor activity;microtubule;microtubule-based movement;ATP binding;protein binding;nucleus;peripheral nervous system development;cytokinesis;cytokinesis, contractile ring formatio
LAMININ A	ENSANGT00000010745	AGAP005971-RA	CS			0.131619		0.00787613		-0.0505316		0.239561		LamininA	GO:0005515	protein binding
LAMININ G	ENSANGT00000030884	AGAP012065-RA	CS									-0.197167		Laminin G, subdomain 2
LAMININ-EGF-LIKE	ENSANGT00000010063	AGAP007968-RA	CS							0.253904				EGFlike,EGFCa,LamininEGF	GO:0005509;GO:0005198;GO:0005515	calcium ion binding;structural molecule activity;protein binding
LAMININ-EGF-LIKE	ENSANGT00000010787	AGAP004993-RA	CS					-0.508677		-0.452087	Down	-0.475766		CytChemebind,EGFlike,LamininB,LamininEGF,LamininG,LamNT	GO:0005515;GO:0031012;GO:0005604;GO:0005606;GO:0005102;GO:0030155;GO:0030334;GO:0045995;GO:0007155;GO:0005198;GO:0005578;GO:0007498;GO:0007507;GO:0016321;GO:0007411;GO:0005605	protein binding;extracellular matrix;basement membrane;laminin-1;receptor binding;regulation of cell adhesion;regulation of cell migration;regulation of embryonic development;cell adhesion;structural molecule activity;extracellular matrix (sensu Metazoa);
LAMININ-EGF-LIKE	ENSANGT00000016875	AGAP001381-RA	CS			-0.396424		-0.545556	Down	-0.274919		-0.46267		EGFlike,LamininEGF,LamNT	GO:0005198;GO:0005578;GO:0005605	structural molecule activity;extracellular matrix (sensu Metazoa);basal lamina
LAMININ-EGF-LIKE	ENSANGT00000021549	AGAP007629-RA	CS			-0.209266		0.00812935		0.145337		0.0684036		CytChemebind,EGFlike,LamininB,LamininEGF,LamNT	GO:0005515;GO:0031012;GO:0005604;GO:0007155;GO:0005198;GO:0005578;GO:0005605	protein binding;extracellular matrix;basement membrane;cell adhesion;structural molecule activity;extracellular matrix (sensu Metazoa);basal lamina
MICROTUBULE ASSOCIATED RP/EB FAMILY MEMBER	ENSANGT00000024447		CS			0.193249		0.180364		-0.264182		-0.154274		MICROTUBULE ASSOCIATED RP/EB FAMILY MEMBER
MICROTUBULE ASSOCIATED RP/EB FAMILY MEMBER	ENSANGT00000024465		CS			-0.0888516		0.201222
MYOSIN	ENSANGT00000002816	AGAP004000-RA	CS					-0.306754		-0.658935	Down	0.165753		MYOSIN
MYOSIN	ENSANGT00000014167		CS			-0.314529		0.353556						MYOSIN
MYOSIN HEAVY CHAIN	ENSANGT00000009410	AGAP007523-RB	CS			-0.106691		0.514597	Up					MYOSIN HEAVY CHAIN	GO:0016459;GO:0003774;GO:0005524;GO:0000910;GO:0001736;GO:0030239;GO:0007391;GO:0005856;GO:0008258;GO:0007435;GO:0007443;GO:0045179;GO:0006936;GO:0045200;GO:0007297;GO:0045214;GO:0007395;GO:0046663;GO:0016461;GO:0030018	myosin;motor activity;ATP binding;cytokinesis;establishment of planar polarity;myofibril assembly;dorsal closure;cytoskeleton;head involution;salivary gland morphogenesis;Malpighian tubule morphogenesis;apical cortex;muscle contraction;establishment of ne
MYOSIN HEAVY CHAIN	ENSANGT00000024237		CS	-0.892805	Down									MYOSIN HEAVY CHAIN
MYOSIN LIGHT CHAIN	ENSANGT00000010348	AGAP007806-RA	CS	0.433972		0.23647		0.346736		-0.203255		0.341239		MYOSIN LIGHT CHAIN	GO:0005509;GO:0005515	calcium ion binding;protein binding
MYOSIN LIGHT CHAIN	ENSANGT00000018154		CS	-0.462328		-0.266318								MYOSIN LIGHT CHAIN
MYOSIN LIGHT CHAIN	ENSANGT00000023089	AGAP001569-RA	CS	-0.813208	Down	0.4334								MYOSIN LIGHT CHAIN	GO:0005509	calcium ion binding
MYOSIN MUSCLE	ENSANGT00000006336	AGAP002154-RA	CS							0.127041				MYOSIN MUSCLE	GO:0000166;GO:0016301;GO:0004672;GO:0006468;GO:0004674;GO:0016740;GO:0005524	nucleotide binding;kinase activity;protein kinase activity;protein amino acid phosphorylation;protein serine/threonine kinase activity;transferase activity;ATP binding
MYOSIN MUSCLE	ENSANGT00000020228	AGAP006746-RA	CS	0.684325	Up	0.0461539		0.755073	Up	0.19589		0.0421274		MYOSIN MUSCLE	GO:0000166;GO:0016301;GO:0004672;GO:0006468;GO:0004674;GO:0016740;GO:0005524	nucleotide binding;kinase activity;protein kinase activity;protein amino acid phosphorylation;protein serine/threonine kinase activity;transferase activity;ATP binding
MYOSIN MYOSIN HEAVY CHAIN NONMUSCLE NONMUSCLE MYOSIN HEAVY CHAIN II;	ENSANGT00000032352	AGAP000323-RA	CS							-0.587436	Down	-0.510952	Down	Tropomyosin
MYOSIN REGULATORY LIGHT CHAIN	ENSANGT00000018155	AGAP001622-RA	CS	-0.804381	Down	0.532948		-0.0140446				-0.828547	Down	MYOSIN REGULATORY LIGHT CHAIN	GO:0005509;GO:0005515	calcium ion binding;protein binding
MYOSIN REGULATORY LIGHT CHAIN	ENSANGT00000021084	AGAP000927-RA	CS	-0.0114926		-0.0615386		0.212435		0.100039		0.40808		MYOSIN REGULATORY LIGHT CHAIN	GO:0005509;GO:0007298;GO:0030707;GO:0007300;GO:0000910;GO:0001736;GO:0007349;GO:0035191	calcium ion binding;border follicle cell migration (sensu Insecta);ovarian follicle cell development (sensu Insecta);nurse cell to oocyte transport (sensu Insecta);cytokinesis;establishment of planar polarity;cellularization;nuclear axial expansion
NCK ASSOCIATED 1 NAP 1 P125NAP1 MEMBRANE ASSOCIATED HEM 2	ENSANGT00000022238	AGAP004946-RA	CS			0.239482								NCK ASSOCIATED 1 NAP 1 P125NAP1 MEMBRANE ASSOCIATED HEM 2	GO:0005515;GO:0007010;GO:0007417;GO:0008360;GO:0008407;GO:0007520;GO:0007409;GO:0030031;GO:0007528;GO:0030866	protein binding;cytoskeleton organization and biogenesis;central nervous system development;regulation of cell shape;bristle morphogenesis;myoblast fusion;axonogenesis;cell projection biogenesis;neuromuscular junction development;cortical actin cytoskelet
PERITROPHIN A (AgPer1)	ENSANGT00000013237	AGAP006795-RA	CS	0.253884										PERITROPHIN 1 PRECURSOR	GO:0005576;GO:0008061;GO:0006030	extracellular region;chitin binding;chitin metabolism
PERITROPHIN-LIKE	ENSANGT00000012047	AGAP011616-RA AGAP011615-RA	CS	-0.60889	Down									ChitinbindPerA	GO:0005515	protein binding
PERITROPHIN-LIKE	ENSANGT00000013392	AGAP006793-RA	CS	-1.00755	Down									PERITROPHIN 1 PRECURSOR	GO:0005576;GO:0008061;GO:0006030	extracellular region;chitin binding;chitin metabolism
PERITROPHIN-LIKE	ENSANGT00000015354	AGAP011936-RA	CS			0.162861								ChitinbindPerA,LDLreceptorA,Polysacdeacet	GO:0016810;GO:0005975;GO:0005576;GO:0008061;GO:0006030;GO:0005515	hydrolase activity, acting on carbon-nitrogen (but not peptide) bonds;carbohydrate metabolism;extracellular region;chitin binding;chitin metabolism;protein binding
PERITROPHIN-LIKE	ENSANGT00000021035	AGAP006434-RA	CS	-0.2111										PERITROPHIN 1 PRECURSOR
PERITROPHIN-LIKE	ENSANGT00000022689	AGAP010364-RA	CS	-0.435005										ChitinbindPerA	GO:0005576;GO:0008061;GO:0006030	extracellular region;chitin binding;chitin metabolism
PERITROPHIN-LIKE	ENSANGT00000023523	AGAP006796-RA	CS	0.152046										PERITROPHIN 1 PRECURSOR	GO:0005576;GO:0008061;GO:0006030	extracellular region;chitin binding;chitin metabolism
PERITROPHIN-LIKE	ENSANGT00000024289	AGAP012131-RA	CS					0.636709	Up					PERITROPHIN 1 PRECURSOR
PERITROPHIN-LIKE	ENSANGT00000024865	AGAP003308-RA	CS					0.370715						ChitinbindPerA	GO:0005576;GO:0008061;GO:0006030;GO:0005515	extracellular region;chitin binding;chitin metabolism;protein binding
PERITROPHIN-LIKE	ENSANGT00000031903	AGAP002629-RA	CS							-1.21295	Down			Chitin binding Peritrophin-A
PROFILIN CHICKADEE	ENSANGT00000029184	AGAP009861-RA	CS	0.753462	Up	-0.0155908		0.380409		0.18115		-0.142762		PROFILIN CHICKADEE	GO:0015629;GO:0003779;GO:0007010;GO:0030036;GO:0007283;GO:0007015;GO:0007300;GO:0000910;GO:0000915;GO:0007420;GO:0007391;GO:0035193;GO:0045451;GO:0000902;GO:0030041	actin cytoskeleton;actin binding;cytoskeleton organization and biogenesis;actin cytoskeleton organization and biogenesis;spermatogenesis;actin filament organization;nurse cell to oocyte transport (sensu Insecta);cytokinesis;cytokinesis, contractile ring f
SEPTIN	ENSANGT00000015913	AGAP011532-RA	CS					0.075411		-0.486931	Down			SEPTIN	GO:0005525;GO:0007049	GTP binding;cell cycle
SMOOTH MUSCLE	ENSANGT00000020070	AGAP012304-RA	CS			-0.563815	Down	-0.271307						SMOOTH MUSCLE	GO:0007517;GO:0005515;GO:0007155;GO:0008360	muscle development;protein binding;cell adhesion;regulation of cell shape
SMOOTH MUSCLE	ENSANGT00000020389	AGAP001313-RA	CS									0.153105		SMOOTH MUSCLE
STOMATIN	ENSANGT00000000956	AGAP003352-RA	CS	0.066037		-0.192348		0.204528		0.110608		0.246758		STOMATIN	GO:0016020	membrane
SYNAPTOJANIN EC3.1.3.36 SYNAPTIC INOSITOL 1 4 5 TRISPHOSPHATE 5 PHOSPHATASE	ENSANGT00000019166	AGAP011644-RA	CS							-0.223994				SYNAPTOJANIN EC3.1.3.36 SYNAPTIC INOSITOL 1 4 5 TRISPHOSPHATE 5 PHOSPHATASE	GO:0004437;GO:0005515	inositol or phosphatidylinositol phosphatase activity;protein binding
TROPOMYOSIN	ENSANGT00000008408		CS	0.360597		-0.647693	Down	0.12831						TROPOMYOSIN
TROPOMYOSIN	ENSANGT00000013307	AGAP009940-RA	CS	0.937402	Up	0.248034		0.765812	Up	0.120603		0.00386965		Stathmin,Tropomyosin	GO:0007242;GO:0007399;GO:0008354	intracellular signaling cascade;nervous system development;germ cell migration
TROPOMYOSIN	ENSANGT00000013721	AGAP010445-RA	CS			-0.717299	Down	-0.0611604		-0.169743				Tropomyosin
TROPOMYOSIN	ENSANGT00000023565	AGAP001799-RA	CS	-0.109804										TROPOMYOSIN
TROPOMYOSIN	ENSANGT00000025165		CS			-0.729537	Down	0.189575						TROPOMYOSIN
TROPOMYOSIN	ENSANGT00000025185		CS	0.506729		-0.101825		0.227042		-0.457164		-0.42254		TROPOMYOSIN
TROPOMYOSIN	ENSANGT00000030671		CS							-0.421544	Down	-0.713488	Down	Tropomyosin
TROPOMYOSIN	ENSANGT00000032006		CS							-0.416315	Down	-0.856983	Down	Tropomyosin
TROPONIN C AKIN 1	ENSANGT00000016842		CS	-0.169385						0.171065				TROPONIN C AKIN 1
TROPONIN C AKIN 1	ENSANGT00000017416	AGAP010682-RA	CS					-0.487319	Down	-0.414338	Down	0.490617	Up	TROPONIN C AKIN 1	GO:0005554	molecular function unknown
TROPONIN I TNI	ENSANGT00000023570		CS	-1.13096	Down	0.557541	Up							TROPONIN I TNI
TROPONIN I TNI	ENSANGT00000023853		CS	-2.12451	Down									TROPONIN I TNI
TROPONIN T; Troponin T isoform 1. [Source:Uniprot/SPTREMBL;Acc:Q3B723]	ENSANGT00000022795	AGAP002350-RA	CS			-0.2364		-0.100123						Tropomyosin	GO:0007498	mesoderm development
TUBULIN ALPHA	ENSANGT00000013927	AGAP001219-RA	CS	0.0223918		-0.655054	Down	-0.285378		0.0273904		0.12386		ANOPHELES GAMBIAE TUBULIN ALPHA CHAIN	GO:0000166;GO:0005525;GO:0005874;GO:0005198;GO:0007018	nucleotide binding;GTP binding;microtubule;structural molecule activity;microtubule-based movement
TUBULIN ALPHA CHAIN	ENSANGT00000002667	AGAP010971-RA	CS	-1.09424	Down	-0.6654	Down	-0.201164						TUBULIN ALPHA CHAIN	GO:0000166;GO:0043234;GO:0005525;GO:0003924;GO:0051258;GO:0005874;GO:0005198;GO:0007018	nucleotide binding;protein complex;GTP binding;GTPase activity;protein polymerization;microtubule;structural molecule activity;microtubule-based movement
TUBULIN ALPHA CHAIN	ENSANGT00000013546		CS									-0.326606		TUBULIN ALPHA CHAIN
TUBULIN ALPHA CHAIN	ENSANGT00000029448	AGAP001218-RA	CS			-0.630976	Down	-0.314284		0.312599		0.199277			GO:0000166;GO:0005525;GO:0005874;GO:0005198;GO:0007018	nucleotide binding;GTP binding;microtubule;structural molecule activity;microtubule-based movement
TUBULIN BETA	ENSANGT00000014276	AGAP005402-RA	CS	0.725151	Up	-0.219362		-0.136067		-0.298778		-0.0591921		Betatubulin	GO:0005515	protein binding
TUBULIN CHAIN	ENSANGT00000002671	AGAP010929-RA	CS							0.169252				TUBULIN CHAIN	GO:0000166;GO:0043234;GO:0005525;GO:0003924;GO:0051258;GO:0005737;GO:0005874;GO:0005198;GO:0007018;GO:0016203	nucleotide binding;protein complex;GTP binding;GTPase activity;protein polymerization;cytoplasm;microtubule;structural molecule activity;microtubule-based movement;muscle attachment
TUBULIN CHAIN	ENSANGT00000019608		CS	0.188481		-0.23965		-0.0804381		0.572518	Up	-0.0381806		TUBULIN CHAIN
TUBULIN CHAIN	ENSANGT00000023605	AGAP010510-RA	CS	0.340727		0.0204248		0.228422		-0.36012		0.230782		TUBULIN CHAIN	GO:0000166;GO:0043234;GO:0005525;GO:0003924;GO:0051258;GO:0005737;GO:0005874;GO:0005198;GO:0007018	nucleotide binding;protein complex;GTP binding;GTPase activity;protein polymerization;cytoplasm;microtubule;structural molecule activity;microtubule-based movement
TUBULIN SPECIFIC CHAPERONE A TUBULIN FOLDING COFACTOR A CFA TCP1 CHAPERONIN COFACTOR A	ENSANGT00000017649		CS							-0.114061				TUBULIN SPECIFIC CHAPERONE A TUBULIN FOLDING COFACTOR A CFA TCP1 CHAPERONIN COFACTOR A
TUBULIN SPECIFIC CHAPERONE C TUBULIN FOLDING COFACTOR C CFC	ENSANGT00000011106		CS			0.434107		-0.326158						TUBULIN SPECIFIC CHAPERONE C TUBULIN FOLDING COFACTOR C CFC
TUBULIN TYROSINE LIGASE	ENSANGT00000021502	AGAP009150-RA	CS					0.277889						TUBULIN TYROSINE LIGASE	GO:0006464;GO:0004835	protein modification;tubulin-tyrosine ligase activity
TUBULIN TYROSINE LIGASE	ENSANGT00000029122	AGAP004288-RA	CS			-0.641004	Down							TUBULIN TYROSINE LIGASE
TWINFILIN 1 A6 PROTEIN TYROSINE KINASE 9	ENSANGT00000013183	AGAP009700-RA	CS							0.247226				TWINFILIN 1 A6 PROTEIN TYROSINE KINASE 9	GO:0005515	protein binding
UNKNOWN	ENSANGT00000012815	AGAP006803-RA	CS	0.648036	Up	0.122572		0.637558	Up	0.00473558				ENSANGT00000012815	GO:0005634;GO:0003774;GO:0005737;GO:0000910;GO:0007059;GO:0005871;GO:0051299;GO:0051226;GO:0007060;GO:0016346;GO:0031134;GO:0046785;GO:0051225	nucleus;motor activity;cytoplasm;cytokinesis;chromosome segregation;kinesin complex;centrosome separation;meiotic spindle assembly;male meiosis chromosome segregation;male meiotic chromosome movement towards spindle pole;sister chromatid biorientation;mic
UNKNOWN	ENSANGT00000029081	AGAP011030-RA	CS							0.122821				Serthrpkinase,ISPDsynthase,Protkinase,PDZ	GO:0000166;GO:0005515;GO:0016301;GO:0004672;GO:0006468;GO:0004674;GO:0016740;GO:0005524	nucleotide binding;protein binding;kinase activity;protein kinase activity;protein amino acid phosphorylation;protein serine/threonine kinase activity;transferase activity;ATP binding
WISKOTT ALDRICH SYNDROME FAMILY MEMBER WASP FAMILY MEMBER VERPROLIN HOMOLOGY DOMAIN CONTAINING	ENSANGT00000006560	AGAP008518-RA	CS			-0.390819						-0.0627185		WISKOTT ALDRICH SYNDROME FAMILY MEMBER WASP FAMILY MEMBER VERPROLIN HOMOLOGY DOMAIN CONTAINING	GO:0001745;GO:0007015;GO:0007413;GO:0008360;GO:0007409;GO:0008335;GO:0030037;GO:0030031;GO:0030866	compound eye morphogenesis (sensu Endopterygota);actin filament organization;axonal fasciculation;regulation of cell shape;axonogenesis;ovarian ring canal stabilization;actin filament reorganization during cell cycle;cell projection biogenesis;cortical ac
WISKOTT ALDRICH SYNDROME FAMILY MEMBER WASP FAMILY MEMBER WAVE VERPROLIN HOMOLOGY DOMAIN CONTAINING; Putative cytoskeletal regulator. [Source:Uniprot/SPTREMBL;Acc:Q8STG5]	ENSANGT00000032437	AGAP001582-RA	CS							-0.151411		-0.229091
WISKOTT ALDRICH SYNDROME WASP	ENSANGT00000025900	AGAP006525-RA	CS	0.277309		0.248809		0.162716		-0.130757				WISKOTT ALDRICH SYNDROME WASP
ANTENNAL CARRIER AP 2	ENSANGT00000027407	AGAP006259-RA	CSR	-1.59819	Down									ANTENNAL CARRIER AP 2
Insect pheromone/odorant binding protein PhBP (D7-related)	ENSANGT00000018321	AGAP008280-RA	CSR			-0.0379661		-0.321761		-0.30063		0.182755		ENSANGT00000018321	GO:0005549;GO:0006810	odorant binding;transport
Insect pheromone/odorant binding protein PhBP (D7-related)	ENSANGT00000018340	AGAP008284-RA	CSR	-0.819536	Down									PBPGOBP	GO:0005549;GO:0006810	odorant binding;transport
Insect pheromone/odorant binding protein PhBP (D7-related)	ENSANGT00000018371	AGAP008282-RA	CSR	-1.26692	Down									PBPGOBP	GO:0005549;GO:0006810	odorant binding;transport
Insect pheromone-binding protein A10/OS-D	ENSANGT00000025864		CSR			-0.676729	Down	-0.263829
OBP PUTATIVE	ENSANGT00000016707	AGAP007286-RA	CSR	-1.07511	Down									ODORANT BINDING	GO:0005549;GO:0006810	odorant binding;transport
OBP10	ENSANGT00000012102	AGAP001189-RA	CSR	-1.56911	Down									ODORANT BINDING	GO:0005549;GO:0006810	odorant binding;transport
OBP2	ENSANGT00000017897	AGAP003306-RA	CSR	0.737831	Up	0.0684156		0.222644						PHEROMONE BINDING RELATED PRECURSOR PBPRP ODORANT BINDING OS	GO:0005549;GO:0006810;GO:0005550	odorant binding;transport;pheromone binding
OBP23	ENSANGT00000022819	AGAP012318-RA	CSR			0.309224								Pheromone/general odorant binding protein, PBP/GOBP	GO:0005549;GO:0006810	odorant binding;transport
OBP24	ENSANGT00000020003	AGAP012319-RA	CSR	0.114638		-0.327263		0.693101	Up	0.223186		-0.627296	Down	ENSANGT00000020003	GO:0005549;GO:0006810	odorant binding;transport
OBP5	ENSANGT00000010322	AGAP009629-RA	CSR			0.194661		0.469611	Up					ODORANT BINDING	GO:0005549;GO:0006810	odorant binding;transport
OBP57	ENSANGT00000020545	AGAP011368-RA	CSR			-0.660442	Down							ODORANT BINDING	GO:0005549;GO:0006810	odorant binding;transport
OBP9	ENSANGT00000012588	AGAP000278-RA	CSR	0.633766	Up	-0.191531		0.0752649		0.025225		-0.0464355		PA P	GO:0005549;GO:0006810	odorant binding;transport
Pherokine-2 homologue (sensory appendage protein)	ENSANGT00000011702	AGAP008054-RA	CSR	-0.232578										Insect pheromone-binding family A10/OS-D
SAPP1	ENSANGT00000011659	AGAP008051-RA	CSR	-0.370681		-0.020772		-0.104309		0.4065		-0.439057		SENSORY APPENDAGE PROTEIN
2 OXOISOVALERATE DEHYDROGENASE BETA SUBUNIT MITOCHONDRIAL PRECURSOR EC1.2.4.4 BRANCHED CHAIN ALPHA KETO ACID DEHYDROGENASE E1 COMPONENT BETA CHAIN BCKDH E1 BETA	ENSANGT00000019119	AGAP007531-RA	D			0.086166		-0.335358						2 OXOISOVALERATE DEHYDROGENASE BETA SUBUNIT MITOCHONDRIAL PRECURSOR EC1.2.4.4 BRANCHED CHAIN ALPHA KETO ACID DEHYDROGENASE E1 COMPONENT BETA CHAIN BCKDH E1 BETA
26S PROTEASE REGULATORY SUBUNIT	ENSANGT00000014403	AGAP012655-RA	D							0.0081262				26S PROTEASE REGULATORY SUBUNIT	GO:0000166;GO:0005524	nucleotide binding;ATP binding
26S PROTEASE REGULATORY SUBUNIT	ENSANGT00000016050	AGAP007243-RA	D	0.552791	Up	0.0914251		-0.0567776		0.518556		-0.0753607		26S PROTEASE REGULATORY SUBUNIT	GO:0000166;GO:0005829;GO:0043234;GO:0017111;GO:0030163;GO:0005634;GO:0016787;GO:0005737;GO:0005524;GO:0005515;GO:0006508;GO:0004175;GO:0005838	nucleotide binding;cytosol;protein complex;nucleoside-triphosphatase activity;protein catabolism;nucleus;hydrolase activity;cytoplasm;ATP binding;protein binding;proteolysis;endopeptidase activity;proteasome regulatory particle (sensu Eukaryota)
26S PROTEASE REGULATORY SUBUNIT	ENSANGT00000017098		D					-0.36011
26S PROTEASE REGULATORY SUBUNIT	ENSANGT00000017473	AGAP001407-RA	D			-0.0550456		-0.192577		0.00308024				26S PROTEASE REGULATORY SUBUNIT	GO:0000166;GO:0005829;GO:0043234;GO:0017111;GO:0030163;GO:0005634;GO:0016787;GO:0005737;GO:0005524;GO:0005515;GO:0006508;GO:0004175;GO:0005838;GO:0042802	nucleotide binding;cytosol;protein complex;nucleoside-triphosphatase activity;protein catabolism;nucleus;hydrolase activity;cytoplasm;ATP binding;protein binding;proteolysis;endopeptidase activity;proteasome regulatory particle (sensu Eukaryota);identical
26S PROTEASE REGULATORY SUBUNIT	ENSANGT00000017654		D			-0.308197		-0.146725
26S PROTEASE REGULATORY SUBUNIT	ENSANGT00000020514	AGAP006205-RA	D							-0.0501864				26S PROTEASE REGULATORY SUBUNIT	GO:0000166;GO:0017111;GO:0005524;GO:0005515;GO:0016887	nucleotide binding;nucleoside-triphosphatase activity;ATP binding;protein binding;ATPase activity
26S PROTEASE REGULATORY SUBUNIT	ENSANGT00000021987	AGAP011174-RA	D							0.0793858				26S PROTEASE REGULATORY SUBUNIT	GO:0000166;GO:0005829;GO:0043234;GO:0017111;GO:0030163;GO:0005634;GO:0016787;GO:0005737;GO:0005524;GO:0005515;GO:0006508;GO:0004175;GO:0005838;GO:0050875	nucleotide binding;cytosol;protein complex;nucleoside-triphosphatase activity;protein catabolism;nucleus;hydrolase activity;cytoplasm;ATP binding;protein binding;proteolysis;endopeptidase activity;proteasome regulatory particle (sensu Eukaryota);cellular
26S PROTEASE REGULATORY SUBUNIT	ENSANGT00000022575	AGAP003008-RA	D	-0.271443		-0.0641579		-0.18439		0.159548		0.140341		26S PROTEASE REGULATORY SUBUNIT	GO:0000166;GO:0005829;GO:0043234;GO:0017111;GO:0030163;GO:0005634;GO:0016787;GO:0005737;GO:0005524;GO:0006508;GO:0004175;GO:0005838	nucleotide binding;cytosol;protein complex;nucleoside-triphosphatase activity;protein catabolism;nucleus;hydrolase activity;cytoplasm;ATP binding;proteolysis;endopeptidase activity;proteasome regulatory particle (sensu Eukaryota)
26S PROTEASE REGULATORY SUBUNIT	ENSANGT00000023296	AGAP005630-RA	D							0.215734				26S PROTEASE REGULATORY SUBUNIT	GO:0000166;GO:0017111;GO:0016787;GO:0005524;GO:0007317;GO:0000226;GO:0007029;GO:0007030;GO:0045169	nucleotide binding;nucleoside-triphosphatase activity;hydrolase activity;ATP binding;regulation of pole plasm oskar mRNA localization;microtubule cytoskeleton organization and biogenesis;endoplasmic reticulum organization and biogenesis;Golgi organization
26S PROTEASE REGULATORY SUBUNIT;	ENSANGT00000014726	AGAP003216-RA	D			-0.71724	Down	-0.377043		-0.348567		0.00766746		AAA ATPase, central region;AAA-protein subdomain;Bacterial chromosomal replication initiator protein, DnaA	GO:0000166;GO:0005829;GO:0043234;GO:0017111;GO:0030163;GO:0005634;GO:0016787;GO:0005737;GO:0005524	nucleotide binding;cytosol;protein complex;nucleoside-triphosphatase activity;protein catabolism;nucleus;hydrolase activity;cytoplasm;ATP binding
26S PROTEASE REGULATORY SUBUNIT;	ENSANGT00000014769	AGAP003215-RA	D			-0.207566		-0.149493		-0.0731915		-0.180627		AAA ATPase, central region;AAA-protein subdomain;Bacterial chromosomal replication initiator protein, DnaA	GO:0000166;GO:0005829;GO:0043234;GO:0017111;GO:0030163;GO:0005634;GO:0016787;GO:0005737;GO:0005524	nucleotide binding;cytosol;protein complex;nucleoside-triphosphatase activity;protein catabolism;nucleus;hydrolase activity;cytoplasm;ATP binding
26S PROTEASOME NON ATPASE REGULATORY SUBUNIT 1 26S PROTEASOME REGULATORY SUBUNIT RPN2 26S PROTEASOME REGULATORY SUBUNIT S1 26S PROTEASOME SUBUNIT P112;	ENSANGT00000008487	AGAP001745-RA	D					0.130657		-0.337747		0.163838		Proteasome/cyclosome, regulatory subunit	GO:0005488;GO:0000074;GO:0005515;GO:0006508;GO:0004175;GO:0005838	binding;regulation of progression through cell cycle;protein binding;proteolysis;endopeptidase activity;proteasome regulatory particle (sensu Eukaryota)
26S PROTEASOME NON ATPASE REGULATORY SUBUNIT 1 26S PROTEASOME REGULATORY SUBUNIT S1 26S PROTEASOME SUBUNIT P112	ENSANGT00000028911		D	0.122359		0.167749		-0.433573		-0.350869		0.153337		26S PROTEASOME NON ATPASE REGULATORY SUBUNIT 1 26S PROTEASOME REGULATORY SUBUNIT S1 26S PROTEASOME SUBUNIT P112
26S PROTEASOME NON ATPASE REGULATORY SUBUNIT 12 26S PROTEASOME REGULATORY SUBUNIT P55	ENSANGT00000021809		D			-0.00957427		-0.155963						26S PROTEASOME NON ATPASE REGULATORY SUBUNIT 12 26S PROTEASOME REGULATORY SUBUNIT P55
26S PROTEASOME NON ATPASE REGULATORY SUBUNIT 12 26S PROTEASOME REGULATORY SUBUNIT P55	ENSANGT00000025488	AGAP005535-RA	D	-0.552506	Down	0.0956634		-0.135455		-0.116854		0.175846		26S PROTEASOME NON ATPASE REGULATORY SUBUNIT 12 26S PROTEASOME REGULATORY SUBUNIT P55	GO:0005515;GO:0006508;GO:0004175;GO:0005838	protein binding;proteolysis;endopeptidase activity;proteasome regulatory particle (sensu Eukaryota)
26S PROTEASOME NON ATPASE REGULATORY SUBUNIT 13 26S PROTEASOME REGULATORY SUBUNIT S11 26S PROTEASOME REGULATORY SUBUNIT P40 5	ENSANGT00000008550	AGAP001651-RA	D	0.177919		0.0156878		-0.122088		-0.147495				26S PROTEASOME NON ATPASE REGULATORY SUBUNIT 13 26S PROTEASOME REGULATORY SUBUNIT S11 26S PROTEASOME REGULATORY SUBUNIT P40 5	GO:0005515;GO:0006508;GO:0004175;GO:0005838	protein binding;proteolysis;endopeptidase activity;proteasome regulatory particle (sensu Eukaryota)
26S PROTEASOME NON ATPASE REGULATORY SUBUNIT 2 26S PROTEASOME REGULATORY SUBUNIT S2 26S PROTEASOME SUBUNIT P97 TUMOR NECROSIS FACTOR TYPE 1 RECEPTOR ASSOCIATED 2 55 11	ENSANGT00000028402	AGAP002481-RA	D	0.26844				0.262901		0.267818		0.268372		26S PROTEASOME NON ATPASE REGULATORY SUBUNIT 2 26S PROTEASOME REGULATORY SUBUNIT S2 26S PROTEASOME SUBUNIT P97 TUMOR NECROSIS FACTOR TYPE 1 RECEPTOR ASSOCIATED 2 55 11	GO:0005488;GO:0000074;GO:0005515;GO:0006508;GO:0004175;GO:0005838	binding;regulation of progression through cell cycle;protein binding;proteolysis;endopeptidase activity;proteasome regulatory particle (sensu Eukaryota)
26S PROTEASOME NON ATPASE REGULATORY SUBUNIT 6 26S PROTEASOME REGULATORY SUBUNIT S10	ENSANGT00000019902	AGAP002061-RA	D	0.220724		-0.084457		0.129176		0.0443339		0.0821751		26S PROTEASOME NON ATPASE REGULATORY SUBUNIT 6 26S PROTEASOME REGULATORY SUBUNIT S10	GO:0005515;GO:0006508;GO:0004175;GO:0005838;GO:0050875	protein binding;proteolysis;endopeptidase activity;proteasome regulatory particle (sensu Eukaryota);cellular physiological process
28 KDA HEAT AND ACID STABLE PHOSPHOPROTEIN PDGF ASSOCIATED	ENSANGT00000022311		D			0.230145
28 KDA HEAT AND ACID STABLE PHOSPHOPROTEIN PDGF ASSOCIATED PAP PDGFA ASSOCIATED 1 PAP1;	ENSANGT00000002136	AGAP011521-RA	D					0.673705	Up	0.611303	Up	-0.287706		Filaggrin;Tropomyosin
3' 5' CYCLIC PHOSPHODIESTERASE EC_3.1.4.17	ENSANGT00000012381		D			0.36119
3' 5' EXORIBONUCLEASE CSL4 HOMOLOG EC3.1.13.- EXOSOME COMPONENT 1	ENSANGT00000006954	AGAP008063-RA	D					-0.119295		-0.261664		0.362831		3' 5' EXORIBONUCLEASE CSL4 HOMOLOG EC3.1.13.- EXOSOME COMPONENT 1	GO:0003676;GO:0005515;GO:0005700;GO:0000176	nucleic acid binding;protein binding;polytene chromosome;nuclear exosome (RNase complex)
3 KETOACYL COA THIOLASE PEROXISOMAL PRECURSOR EC2.3.1.16 BETA KETOTHIOLASE ACETYL COA ACYLTRANSFERASE PEROXISOMAL 3 OXOACYL COA THIOLASE	ENSANGT00000014645		D							0.369566				3 KETOACYL COA THIOLASE PEROXISOMAL PRECURSOR EC2.3.1.16 BETA KETOTHIOLASE ACETYL COA ACYLTRANSFERASE PEROXISOMAL 3 OXOACYL COA THIOLASE
3 KETOACYL COA THIOLASE PEROXISOMAL PRECURSOR EC2.3.1.16 BETA KETOTHIOLASE ACETYL COA ACYLTRANSFERASE PEROXISOMAL 3 OXOACYL COA THIOLASE	ENSANGT00000017971	AGAP011329-RA	D	-0.388069		-0.317625		-0.306471		0.362699		0.357916		3 KETOACYL COA THIOLASE PEROXISOMAL PRECURSOR EC2.3.1.16 BETA KETOTHIOLASE ACETYL COA ACYLTRANSFERASE PEROXISOMAL 3 OXOACYL COA THIOLASE
3 KETOACYL COA THIOLASE PEROXISOMAL PRECURSOR EC2.3.1.16 BETA KETOTHIOLASE ACETYL COA ACYLTRANSFERASE PEROXISOMAL 3 OXOACYL COA THIOLASE	ENSANGT00000020372	AGAP001318-RA	D			0.134814		-0.117155		0.00236597				3 KETOACYL COA THIOLASE PEROXISOMAL PRECURSOR EC2.3.1.16 BETA KETOTHIOLASE ACETYL COA ACYLTRANSFERASE PEROXISOMAL 3 OXOACYL COA THIOLASE	GO:0016740;GO:0008415	transferase activity;acyltransferase activity
40S RIBOSOMAL S27A	ENSANGT00000029080		D			-0.796799	Down	-0.561941	Down
5' AMP ACTIVATED KINASE BETA 1 SUBUNIT AMPK BETA 1 CHAIN AMPKB	ENSANGT00000022004	AGAP008195-RA	D	-0.0129037		0.212622		0.00900639		-0.314683		0.280559		5' AMP ACTIVATED KINASE BETA 1 SUBUNIT AMPK BETA 1 CHAIN AMPKB
5' NUCLEOTIDASE PRECURSOR EC3.1.3.5 ECTO 5' NUCLEOTIDASE 5' NT CD73 ANTIGEN	ENSANGT00000008588	AGAP001601-RA	D	-1.04806	Down	-0.585631	Down	-0.908373	Down	-0.347368	Down	0.420046		5' NUCLEOTIDASE PRECURSOR EC3.1.3.5 ECTO 5' NUCLEOTIDASE 5' NT CD73 ANTIGEN	GO:0000166;GO:0046872;GO:0009166;GO:0016787	nucleotide binding;metal ion binding;nucleotide catabolism;hydrolase activity
5' NUCLEOTIDASE PRECURSOR EC3.1.3.5 ECTO 5' NUCLEOTIDASE 5' NT CD73 ANTIGEN	ENSANGT00000018163	AGAP001600-RA	D			0.0970896		0.207425						5' NUCLEOTIDASE PRECURSOR EC3.1.3.5 ECTO 5' NUCLEOTIDASE 5' NT CD73 ANTIGEN	GO:0000166;GO:0046872;GO:0009166;GO:0016787	nucleotide binding;metal ion binding;nucleotide catabolism;hydrolase activity
60S RIBOSOMAL L29	ENSANGT00000011508	AGAP006612-RA	D	-0.231182		-0.106671		-0.188367		0.112823				60S RIBOSOMAL L29	GO:0005622;GO:0003735;GO:0006412;GO:0005840;GO:0005515	intracellular;structural constituent of ribosome;protein biosynthesis;ribosome;protein binding
80 KDA NUCLEAR CAP BINDING NCBP 80 KDA SUBUNIT CBP80;	ENSANGT00000031115	AGAP001195-RA	D							-0.0814513		0.362063
A KINASE ANCHOR 1 MITOCHONDRIAL PRECURSOR KINASE A ANCHORING 1 PRKA1 A KINASE ANCHOR KDA AKAP DUAL SPECIFICITY A KINASE ANCHORING 1 D AKAP 1 SPERMATID A KINASE ANCHOR 84 S AKAP84	ENSANGT00000022479	AGAP002166-RA	D					0.301821						A KINASE ANCHOR 1 MITOCHONDRIAL PRECURSOR KINASE A ANCHORING 1 PRKA1 A KINASE ANCHOR KDA AKAP DUAL SPECIFICITY A KINASE ANCHORING 1 D AKAP 1 SPERMATID A KINASE ANCHOR 84 S AKAP84	GO:0003676	nucleic acid binding
ACETYLCHOLINE RECEPTOR PROTEIN CHAIN PRECURSOR	ENSANGT00000011095		D			-0.373875		-0.12045		-0.295563		-0.0460739		ACETYLCHOLINE RECEPTOR PROTEIN CHAIN PRECURSOR
ACID PHOSPHATASE 1 EC3.1.3.2	ENSANGT00000018481	AGAP010729-RA	D							-0.120095				ACID PHOSPHATASE 1 EC3.1.3.2
ACYL CARRIER PROTEIN MITOCHONDRIAL ACP NADH UBIQUINONE OXIDOREDUCTASE 9.6 KDA SUBUNIT CI SDAP	ENSANGT00000013726	AGAP010464-RA	D	-0.33922		-0.107868		-0.451927	Down	-0.0480699		0.235416		ACYL CARRIER PROTEIN MITOCHONDRIAL ACP NADH UBIQUINONE OXIDOREDUCTASE 9.6 KDA SUBUNIT CI SDAP	GO:0000036;GO:0006633;GO:0048037;GO:0005515	acyl carrier activity;fatty acid biosynthesis;cofactor binding;protein binding
ACYL CARRIER PROTEIN MITOCHONDRIAL ACP NADH UBIQUINONE OXIDOREDUCTASE 9.6 KDA SUBUNIT CI SDAP	ENSANGT00000026964		D	-0.823634	Down	-0.228387		-0.199589		0.265879				ACYL CARRIER PROTEIN MITOCHONDRIAL ACP NADH UBIQUINONE OXIDOREDUCTASE 9.6 KDA SUBUNIT CI SDAP
ACYL COA BINDING ACBP DIAZEPAM BINDING INHIBITOR DBI ENDOZEPINE EP	ENSANGT00000019171	AGAP007460-RB	D	0.0495603										ACYL COA BINDING ACBP DIAZEPAM BINDING INHIBITOR DBI ENDOZEPINE EP	GO:0000062	acyl-CoA binding
ACYL COA BINDING ACBP DIAZEPAM BINDING INHIBITOR DBI ENDOZEPINE EP;	ENSANGT00000032342	AGAP000546-RA	D							-0.287474		0.144267		Acyl-coA-binding protein, ACBP
ACYL COA DESATURASE EC_1.14.19.1 STEAROYL COA DESATURASE FATTY ACID DESATURASE DELTA 9 DESATURASE;	ENSANGT00000032401	AGAP003049-RA	D							0.236677		-0.407053		Fatty acid desaturase;Fatty acid desaturase, type 1	GO:0005506;GO:0016717;GO:0016021;GO:0005783;GO:0008610;GO:0016020;GO:0016491;GO:0006633;GO:0004768	iron ion binding;oxidoreductase activity, acting on paired donors, with oxidation of a pair of donors resulting in the reduction of molecular oxygen to two molecules of water;integral to membrane;endoplasmic reticulum;lipid biosynthesis;membrane;oxidoredu
ACYL COA DESATURASE EC1.14.19.1 STEAROYL COA DESATURASE FATTY ACID DESATURASE DELTA 9 DESATURASE	ENSANGT00000014991	AGAP003418-RA	D					-0.0262986						ACYL COA DESATURASE EC1.14.19.1 STEAROYL COA DESATURASE FATTY ACID DESATURASE DELTA 9 DESATURASE	GO:0005506;GO:0016717;GO:0016021;GO:0005783;GO:0008610;GO:0016020;GO:0016491;GO:0006633;GO:0004768;GO:0005515	iron ion binding;oxidoreductase activity, acting on paired donors, with oxidation of a pair of donors resulting in the reduction of molecular oxygen to two molecules of water;integral to membrane;endoplasmic reticulum;lipid biosynthesis;membrane;oxidoredu
ACYL COA DESATURASE EC1.14.19.1 STEAROYL COA DESATURASE FATTY ACID DESATURASE DELTA 9 DESATURASE	ENSANGT00000018240	AGAP003051-RA	D	-0.310903										ACYL COA DESATURASE EC1.14.19.1 STEAROYL COA DESATURASE FATTY ACID DESATURASE DELTA 9 DESATURASE	GO:0005506;GO:0016717;GO:0016021;GO:0005783;GO:0008610;GO:0016020;GO:0016491;GO:0006633;GO:0004768	iron ion binding;oxidoreductase activity, acting on paired donors, with oxidation of a pair of donors resulting in the reduction of molecular oxygen to two molecules of water;integral to membrane;endoplasmic reticulum;lipid biosynthesis;membrane;oxidoredu
ACYL COA DESATURASE EC1.14.19.1 STEAROYL COA DESATURASE FATTY ACID DESATURASE DELTA 9 DESATURASE	ENSANGT00000023648	AGAP012920-RA	D	0.0952504										ACYL COA DESATURASE EC1.14.19.1 STEAROYL COA DESATURASE FATTY ACID DESATURASE DELTA 9 DESATURASE	GO:0005506;GO:0016021;GO:0005783;GO:0008610;GO:0016020;GO:0016491;GO:0006633;GO:0004768	iron ion binding;integral to membrane;endoplasmic reticulum;lipid biosynthesis;membrane;oxidoreductase activity;fatty acid biosynthesis;stearoyl-CoA 9-desaturase activity
ACYL COA DESATURASE EC1.14.19.1 STEAROYL COA DESATURASE FATTY ACID DESATURASE DELTA 9 DESATURASE	ENSANGT00000024910	AGAP001713-RA	D			-0.0245668		0.00021758						ACYL COA DESATURASE EC1.14.19.1 STEAROYL COA DESATURASE FATTY ACID DESATURASE DELTA 9 DESATURASE	GO:0005506;GO:0016717;GO:0016021;GO:0005783;GO:0008610;GO:0016020;GO:0016491;GO:0006633;GO:0004768	iron ion binding;oxidoreductase activity, acting on paired donors, with oxidation of a pair of donors resulting in the reduction of molecular oxygen to two molecules of water;integral to membrane;endoplasmic reticulum;lipid biosynthesis;membrane;oxidoredu
ACYLPHOSPHATASE TYPE ISOZYME EC3.6.1.7 ACYLPHOSPHATE PHOSPHOHYDROLASE	ENSANGT00000018310	AGAP008311-RA	D	-0.592971	Down									ACYLPHOSPHATASE TYPE ISOZYME EC3.6.1.7 ACYLPHOSPHATE PHOSPHOHYDROLASE	GO:0003998	acylphosphatase activity
AD 016 CGI 116	ENSANGT00000003388	AGAP005049-RA	D							-0.309222				AD 016 CGI 116	GO:0005515	protein binding
ADAPTER RELATED COMPLEX 1 BETA 1 SUBUNIT BETA ADAPTIN 1 ADAPTOR COMPLEX AP 1 BETA 1 SUBUNIT GOLGI ADAPTOR HA1/AP1 ADAPTIN BETA SUBUNIT CLATHRIN ASSEMBLY COMPLEX 1 BETA LARGE CHAIN	ENSANGT00000013886	AGAP001267-RA	D					-0.0535285		0.174336		-0.208061		ADAPTER RELATED COMPLEX 1 BETA 1 SUBUNIT BETA ADAPTIN 1 ADAPTOR COMPLEX AP 1 BETA 1 SUBUNIT GOLGI ADAPTOR HA1/AP1 ADAPTIN BETA SUBUNIT CLATHRIN ASSEMBLY COMPLEX 1 BETA LARGE CHAIN	GO:0005488;GO:0030130;GO:0006886;GO:0006461;GO:0005515;GO:0007269;GO:0005886;GO:0006901;GO:0008021;GO:0016183;GO:0030135	binding;clathrin coat of trans-Golgi network vesicle;intracellular protein transport;protein complex assembly;protein binding;neurotransmitter secretion;plasma membrane;vesicle coating;synaptic vesicle;synaptic vesicle coating;coated vesicle
ADAPTER RELATED COMPLEX 1 GAMMA 1 SUBUNIT GAMMA ADAPTIN ADAPTOR COMPLEX AP 1 GAMMA 1 SUBUNIT GOLGI ADAPTOR HA1/AP1 ADAPTIN GAMMA 1 SUBUNIT CLATHRIN ASSEMBLY COMPLEX 1 GAMMA 1 LARGE CHAIN	ENSANGT00000011401	AGAP008251-RA	D					0.103564						ADAPTER RELATED COMPLEX 1 GAMMA 1 SUBUNIT GAMMA ADAPTIN ADAPTOR COMPLEX AP 1 GAMMA 1 SUBUNIT GOLGI ADAPTOR HA1/AP1 ADAPTIN GAMMA 1 SUBUNIT CLATHRIN ASSEMBLY COMPLEX 1 GAMMA 1 LARGE CHAIN	GO:0005488;GO:0015031;GO:0006810;GO:0030130;GO:0006886;GO:0006461	binding;protein transport;transport;clathrin coat of trans-Golgi network vesicle;intracellular protein transport;protein complex assembly
ADAPTER RELATED COMPLEX 1 GAMMA 1 SUBUNIT GAMMA ADAPTIN ADAPTOR COMPLEX AP 1 GAMMA 1 SUBUNIT GOLGI ADAPTOR HA1/AP1 ADAPTIN GAMMA 1 SUBUNIT CLATHRIN ASSEMBLY COMPLEX 1 GAMMA 1 LARGE CHAIN	ENSANGT00000018704	AGAP003359-RA	D	0.311202										ADAPTER RELATED COMPLEX 1 GAMMA 1 SUBUNIT GAMMA ADAPTIN ADAPTOR COMPLEX AP 1 GAMMA 1 SUBUNIT GOLGI ADAPTOR HA1/AP1 ADAPTIN GAMMA 1 SUBUNIT CLATHRIN ASSEMBLY COMPLEX 1 GAMMA 1 LARGE CHAIN	GO:0005488;GO:0030130;GO:0006886;GO:0006461	binding;clathrin coat of trans-Golgi network vesicle;intracellular protein transport;protein complex assembly
ADAPTER RELATED COMPLEX 3 BETA 1 SUBUNIT BETA3A ADAPTIN ADAPTOR COMPLEX AP 3 BETA 1 SUBUNIT AP 3 COMPLEX BETA 1 SUBUNIT CLATHRIN ASSEMBLY COMPLEX 3 BETA 1 LARGE CHAIN	ENSANGT00000027812		D					-0.00935956						ADAPTER RELATED COMPLEX 3 BETA 1 SUBUNIT BETA3A ADAPTIN ADAPTOR COMPLEX AP 3 BETA 1 SUBUNIT AP 3 COMPLEX BETA 1 SUBUNIT CLATHRIN ASSEMBLY COMPLEX 3 BETA 1 LARGE CHAIN
ADAPTER RELATED COMPLEX 3 MU SUBUNIT CLATHRIN COAT ASSEMBLY AP47 HOMOLOG CLATHRIN COAT ASSOCIATED AP47 HOMOLOG GOLGI ADAPTOR AP 1.47 KDA HOMOLOG HA1.47 KDA SUBUNIT HOMOLOG CLATHRIN ASSEMBLY ASSEMBLY COMPLEX 1 MEDIUM CHAIN HOMOLOG	ENSANGT00000011636	AGAP001484-RA	D			-0.0276253		0.210609		-0.0169376		0.0359525		ADAPTER RELATED COMPLEX 3 MU SUBUNIT CLATHRIN COAT ASSEMBLY AP47 HOMOLOG CLATHRIN COAT ASSOCIATED AP47 HOMOLOG GOLGI ADAPTOR AP 1.47 KDA HOMOLOG HA1.47 KDA SUBUNIT HOMOLOG CLATHRIN ASSEMBLY ASSEMBLY COMPLEX 1 MEDIUM CHAIN HOMOLOG	GO:0030125;GO:0006886;GO:0005515;GO:0005634;GO:0000381;GO:0007269;GO:0006901;GO:0008021;GO:0016183;GO:0030135;GO:0006727;GO:0046907	clathrin vesicle coat;intracellular protein transport;protein binding;nucleus;regulation of alternative nuclear mRNA splicing, via spliceosome;neurotransmitter secretion;vesicle coating;synaptic vesicle;synaptic vesicle coating;coated vesicle;ommochrome b
ADDUCIN	ENSANGT00000013206	AGAP004852-RA	D			0.233691		0.0487732		-0.11607				ADDUCIN	GO:0005515;GO:0045169;GO:0045172;GO:0007294;GO:0008302;GO:0048134;GO:0030721;GO:0045170;GO:0045478;GO:0007282;GO:0048135;GO:0030723;GO:0035183	protein binding;fusome;ring canal (sensu Insecta);oocyte fate determination (sensu Insecta);ring canal formation, actin assembly;germ-line cyst formation;spectrosome organization and biogenesis;spectrosome;fusome organization and biogenesis;cystoblast div
ADENINE PHOSPHORIBOSYLTRANSFERASE EC2.4.2.7 APRT	ENSANGT00000016485	AGAP005723-RA	D			0.180829		-0.171757						ADENINE PHOSPHORIBOSYLTRANSFERASE EC2.4.2.7 APRT	GO:0016757;GO:0016740;GO:0009116;GO:0005515	transferase activity, transferring glycosyl groups;transferase activity;nucleoside metabolism;protein binding
ADENOSYLHOMOCYSTEINASE EC3.3.1.1 S ADENOSYL L HOMOCYSTEINE HYDROLASE ADOHCYASE	ENSANGT00000011950	AGAP000719-RA	D	0.765551	Up			-0.148653		0.13364		-0.0963234		ADENOSYLHOMOCYSTEINASE EC3.3.1.1 S ADENOSYL L HOMOCYSTEINE HYDROLASE ADOHCYASE	GO:0004013;GO:0016787;GO:0006730	adenosylhomocysteinase activity;hydrolase activity;one-carbon compound metabolism
ADENYLATE CYCLASE TYPE EC4.6.1.1 ATP PYROPHOSPHATE LYASE ADENYLYL CYCLASE	ENSANGT00000010056	AGAP010436-RA	D	0.2971				-0.0111849		0.120772				ADENYLATE CYCLASE TYPE EC4.6.1.1 ATP PYROPHOSPHATE LYASE ADENYLYL CYCLASE	GO:0016829;GO:0016849;GO:0009190;GO:0007242	lyase activity;phosphorus-oxygen lyase activity;cyclic nucleotide biosynthesis;intracellular signaling cascade
ADENYLATE CYCLASE TYPE EC4.6.1.1 ATP PYROPHOSPHATE LYASE ADENYLYL CYCLASE	ENSANGT00000027377	AGAP000727-RA	D	1.22937	Up	-0.485608		0.733445	Up					ADENYLATE CYCLASE TYPE EC4.6.1.1 ATP PYROPHOSPHATE LYASE ADENYLYL CYCLASE	GO:0007611;GO:0008355;GO:0019933;GO:0007186;GO:0007613;GO:0007268;GO:0007619;GO:0048149;GO:0007617;GO:0007612;GO:0007591;GO:0007625;GO:0008294	learning and/or memory;olfactory learning;cAMP-mediated signaling;G-protein coupled receptor protein signaling pathway;memory;synaptic transmission;courtship behavior;behavioral response to ethanol;mating behavior;learning;molting cycle (sensu Insecta);gr
ADENYLATE KINASE ISOENZYME 1 EC2.7.4.3 ATP AMP TRANSPHOSPHORYLASE AK1 MYOKINASE	ENSANGT00000014384	AGAP003968-RA	D					-0.122453		0.0566738				ADENYLATE KINASE ISOENZYME 1 EC2.7.4.3 ATP AMP TRANSPHOSPHORYLASE AK1 MYOKINASE	GO:0000166;GO:0016301;GO:0016776;GO:0016740;GO:0019201;GO:0006139;GO:0005524;GO:0004127;GO:0009041	nucleotide binding;kinase activity;phosphotransferase activity, phosphate group as acceptor;transferase activity;nucleotide kinase activity;nucleobase, nucleoside, nucleotide and nucleic acid metabolism;ATP binding;cytidylate kinase activity;uridylate kin
ADENYLATE KINASE ISOENZYME EC2.7.4.3 ATP AMP TRANSPHOSPHORYLASE	ENSANGT00000010251	AGAP009660-RA	D	0.439398		-0.130691		-0.48059	Down	0.0849899		0.641448	Up	ADENYLATE KINASE ISOENZYME EC2.7.4.3 ATP AMP TRANSPHOSPHORYLASE	GO:0000166;GO:0016301;GO:0004017;GO:0016776;GO:0016740;GO:0019201;GO:0006139;GO:0005524;GO:0005515	nucleotide binding;kinase activity;adenylate kinase activity;phosphotransferase activity, phosphate group as acceptor;transferase activity;nucleotide kinase activity;nucleobase, nucleoside, nucleotide and nucleic acid metabolism;ATP binding;protein bindin
ADENYLATE KINASE ISOENZYME EC2.7.4.3 ATP AMP TRANSPHOSPHORYLASE	ENSANGT00000021517	AGAP007722-RA	D	0.266041		-0.314253		-0.250713		0.104064		-0.0322439		ADENYLATE KINASE ISOENZYME EC2.7.4.3 ATP AMP TRANSPHOSPHORYLASE	GO:0000166;GO:0016301;GO:0004017;GO:0016776;GO:0016740;GO:0019201;GO:0006139;GO:0005524;GO:0005515	nucleotide binding;kinase activity;adenylate kinase activity;phosphotransferase activity, phosphate group as acceptor;transferase activity;nucleotide kinase activity;nucleobase, nucleoside, nucleotide and nucleic acid metabolism;ATP binding;protein bindin
ADENYLOSUCCINATE LYASE EC4.3.2.2 ADENYLOSUCCINASE ASL ASASE	ENSANGT00000014908	AGAP002378-RA	D	0.196988		-0.289258		-0.355726						ADENYLOSUCCINATE LYASE EC4.3.2.2 ADENYLOSUCCINASE ASL ASASE	GO:0003824;GO:0004018;GO:0009152;GO:0005515	catalytic activity;adenylosuccinate lyase activity;purine ribonucleotide biosynthesis;protein binding
ADENYLYL CYCLASE ASSOCIATED CAP	ENSANGT00000012398	AGAP010175-RA	D			0.276687		0.624292	Up					ADENYLYL CYCLASE ASSOCIATED CAP	GO:0016020;GO:0005515;GO:0009993;GO:0007015;GO:0007456;GO:0008360;GO:0008103;GO:0008407;GO:0008154;GO:0000902	membrane;protein binding;oogenesis (sensu Insecta);actin filament organization;eye development (sensu Endopterygota);regulation of cell shape;oocyte microtubule cytoskeleton polarization;bristle morphogenesis;actin polymerization and/or depolymerization;c
ADP RIBOSYLATION FACTOR	ENSANGT00000011061	AGAP002931-RA	D	0.114565		0.0393371		-0.0665663		-0.119366		0.323351		ADP RIBOSYLATION FACTOR	GO:0000166;GO:0006888;GO:0007046;GO:0005795;GO:0005525;GO:0015031;GO:0006810;GO:0005622;GO:0007264;GO:0006364;GO:0005515;GO:0007269;GO:0048488;GO:0016197;GO:0006471;GO:0003956	nucleotide binding;ER to Golgi vesicle-mediated transport;ribosome biogenesis;Golgi stack;GTP binding;protein transport;transport;intracellular;small GTPase mediated signal transduction;rRNA processing;protein binding;neurotransmitter secretion;synaptic v
ADP RIBOSYLATION FACTOR	ENSANGT00000012900	AGAP004227-RA	D							-0.334199				ADP RIBOSYLATION FACTOR	GO:0007046;GO:0005525;GO:0005622;GO:0007264;GO:0006364	ribosome biogenesis;GTP binding;intracellular;small GTPase mediated signal transduction;rRNA processing
ADP RIBOSYLATION FACTOR	ENSANGT00000021667	AGAP006890-RB	D					0.552825	Up	0.067271		0.0296628		ADP RIBOSYLATION FACTOR	GO:0000166;GO:0006888;GO:0007046;GO:0005795;GO:0005525;GO:0015031;GO:0006810;GO:0005622;GO:0007264;GO:0006364;GO:0007269;GO:0007520;GO:0048488;GO:0016197;GO:0006471;GO:0003956	nucleotide binding;ER to Golgi vesicle-mediated transport;ribosome biogenesis;Golgi stack;GTP binding;protein transport;transport;intracellular;small GTPase mediated signal transduction;rRNA processing;neurotransmitter secretion;myoblast fusion;synaptic v
ADP RIBOSYLATION FACTOR GTPASE ACTIVATING 1 ADP RIBOSYLATION FACTOR 1 GTPASE ACTIVATING ARF1 GAP ARF1 DIRECTED GTPASE ACTIVATING GAP	ENSANGT00000004294		D	0.623794	Up	0.0849812		0.56139	Up	0.286649		-0.0149934		ADP RIBOSYLATION FACTOR GTPASE ACTIVATING 1 ADP RIBOSYLATION FACTOR 1 GTPASE ACTIVATING ARF1 GAP ARF1 DIRECTED GTPASE ACTIVATING GAP
ADP RIBOSYLATION FACTOR GTPASE ACTIVATING 1 ADP RIBOSYLATION FACTOR 1 GTPASE ACTIVATING ARF1 GAP ARF1 DIRECTED GTPASE ACTIVATING GAP	ENSANGT00000023375	AGAP006462-RA	D							-0.226982				ADP RIBOSYLATION FACTOR GTPASE ACTIVATING 1 ADP RIBOSYLATION FACTOR 1 GTPASE ACTIVATING ARF1 GAP ARF1 DIRECTED GTPASE ACTIVATING GAP	GO:0043087	regulation of GTPase activity
ADP RIBOSYLATION FACTOR GTPASE ACTIVATING 3 ARF GAP 3	ENSANGT00000007262	AGAP005609-RB	D					0.278156						ADP RIBOSYLATION FACTOR GTPASE ACTIVATING 3 ARF GAP 3	GO:0043087;GO:0005515	regulation of GTPase activity;protein binding
AF 6	ENSANGT00000004053	AGAP004039-RA	D					0.833241	Up					AF 6	GO:0005515;GO:0016459;GO:0003774	protein binding;myosin;motor activity
ALANINE GLYOXYLATE AMINOTRANSFERASE 2 MITOCHONDRIAL PRECURSOR EC2.6.1.44 R 3 AMINO 2 METHYLPROPIONATE PYRUVATE TRANSAMINASE EC2.6.1.- 40 AGT 2 BETA ALANINE PYRUVATE AMINOTRANSFERASE BETA ALAAT II D AIBAT	ENSANGT00000008948		D	-0.589538	Down			-0.514267	Down	-0.396563		-0.0819621		ALANINE GLYOXYLATE AMINOTRANSFERASE 2 MITOCHONDRIAL PRECURSOR EC2.6.1.44 R 3 AMINO 2 METHYLPROPIONATE PYRUVATE TRANSAMINASE EC2.6.1.- 40 AGT 2 BETA ALANINE PYRUVATE AMINOTRANSFERASE BETA ALAAT II D AIBAT
ALANINE GLYOXYLATE AMINOTRANSFERASE 2 MITOCHONDRIAL PRECURSOR EC2.6.1.44 R 3 AMINO 2 METHYLPROPIONATE PYRUVATE TRANSAMINASE EC2.6.1.- 40 AGT 2 BETA ALANINE PYRUVATE AMINOTRANSFERASE BETA ALAAT II D AIBAT	ENSANGT00000015566	AGAP000313-RA	D							-0.336936				ALANINE GLYOXYLATE AMINOTRANSFERASE 2 MITOCHONDRIAL PRECURSOR EC2.6.1.44 R 3 AMINO 2 METHYLPROPIONATE PYRUVATE TRANSAMINASE EC2.6.1.- 40 AGT 2 BETA ALANINE PYRUVATE AMINOTRANSFERASE BETA ALAAT II D AIBAT	GO:0008483;GO:0030170;GO:0005515	transaminase activity;pyridoxal phosphate binding;protein binding
ALANINE GLYOXYLATE AMINOTRANSFERASE 2 MITOCHONDRIAL PRECURSOR EC2.6.1.44 R 3 AMINO 2 METHYLPROPIONATE PYRUVATE TRANSAMINASE EC2.6.1.- 40 AGT 2 BETA ALANINE PYRUVATE AMINOTRANSFERASE BETA ALAAT II D AIBAT	ENSANGT00000026740	AGAP012404-RA	D	-0.577254	Down	0.108857				-0.364316		-0.131504		ALANINE GLYOXYLATE AMINOTRANSFERASE 2 MITOCHONDRIAL PRECURSOR EC2.6.1.44 R 3 AMINO 2 METHYLPROPIONATE PYRUVATE TRANSAMINASE EC2.6.1.- 40 AGT 2 BETA ALANINE PYRUVATE AMINOTRANSFERASE BETA ALAAT II D AIBAT	GO:0008483;GO:0030170	transaminase activity;pyridoxal phosphate binding
ALDO KETO REDUCTASE FAMILY 1 MEMBER	ENSANGT00000002572		D			0.062484		-0.592462	Down
ALKALINE PHOSPHATASE PRECURSOR EC3.1.3.1	ENSANGT00000015648	AGAP011302-RA	D	0.384889										ALKALINE PHOSPHATASE PRECURSOR EC3.1.3.1	GO:0008152;GO:0016787;GO:0000287;GO:0008270	metabolism;hydrolase activity;magnesium ion binding;zinc ion binding
ALPHA ADRENERGIC RECEPTOR ALPHA ADRENOCEPTOR ALPHA ADRENORECEPTOR	ENSANGT00000028899	AGAP002887-RA	D					0.107584		-0.00667522				ALPHA ADRENERGIC RECEPTOR ALPHA ADRENOCEPTOR ALPHA ADRENORECEPTOR
ALPHA CRYSTALLIN A CHAIN	ENSANGT00000017610	AGAP005547-RA	D			-0.796428	Down	-0.698355	Down
ALPHA CRYSTALLIN A CHAIN	ENSANGT00000017611		D			-0.622359	Down	-0.817115	Down					ALPHA CRYSTALLIN A CHAIN
ALPHA CRYSTALLIN CHAIN ALPHA CRYSTALLIN;	ENSANGT00000018811	AGAP005548-RA	D			0.203706				0.0761012		-0.513783		Alpha crystallin;Heat shock protein Hsp20
ALPHA CRYSTALLIN CHAIN ALPHA CRYSTALLIN;	ENSANGT00000027276	AGAP000941-RA	D			0.477844		0.286046						Alpha crystallin;Heat shock protein Hsp20
AMBIGUOUS	ENSANGT00000000940	AGAP003337-RA	D	-0.178563		0.160163		-0.310615						Blactmase-like
AMBIGUOUS	ENSANGT00000001364	AGAP010303-RA	D					-0.0780393						ThiFdomain,NADbinding	GO:0003824;GO:0006512;GO:0006914;GO:0015031;GO:0006810	catalytic activity;ubiquitin cycle;autophagy;protein transport;transport
AMBIGUOUS	ENSANGT00000002682	AGAP002730-RA	D	-0.464393		-0.0856919		-0.206506		-0.0389304		-0.0913741		HesByadRyfhF	GO:0005554;GO:0005515	molecular function unknown;protein binding
AMBIGUOUS	ENSANGT00000003356	AGAP004817-RA	D	0.096621		-0.0565745		0.265323		-0.346055		-0.0147364		UBAdomain	GO:0007620	copulation
AMBIGUOUS	ENSANGT00000003399	AGAP004787-RA	D	0.118681										Male sterility;Male sterility C-terminal
AMBIGUOUS	ENSANGT00000003488	AGAP004745-RB	D			-0.788521	Down							ATPGTPA,WWRsp5WWP,FF,ATPGTPA,WWRsp5WWP,FF
AMBIGUOUS	ENSANGT00000004077	AGAP004080-RA	D					0.293821		-0.775517	Down			Run
AMBIGUOUS	ENSANGT00000004127	AGAP001166-RA	D							-0.0532287				GINS complex, Sld5 component	GO:0005515	protein binding
AMBIGUOUS	ENSANGT00000004412	AGAP011551-RA	D							0.260888				Prichextensn,WD40	GO:0005783;GO:0005795	endoplasmic reticulum;Golgi stack
AMBIGUOUS	ENSANGT00000004609	AGAP009607-RA	D	-0.328835		0.262001								ExoNI	GO:0003677;GO:0004518;GO:0007173;GO:0007459;GO:0007526	DNA binding;nuclease activity;epidermal growth factor receptor signaling pathway;photoreceptor fate commitment (sensu Endopterygota);larval somatic muscle development
AMBIGUOUS	ENSANGT00000005374	AGAP000984-RA	D	0.535268		-0.136124		0.20563						ZnfC2H2	GO:0003676;GO:0005634;GO:0008270;GO:0005515;GO:0045449;GO:0007424;GO:0007456;GO:0007391;GO:0008293;GO:0042067;GO:0016318;GO:0046329;GO:0007362;GO:0007390;GO:0007393;GO:0007398;GO:0008258;GO:0008594;GO:0035152;GO:0035160;GO:0046665;GO:0048190	nucleic acid binding;nucleus;zinc ion binding;protein binding;regulation of transcription;tracheal system development (sensu Insecta);eye development (sensu Endopterygota);dorsal closure;torso signaling pathway;establishment of ommatidial polarity (sensu
AMBIGUOUS	ENSANGT00000005634	AGAP003866-RA	D					0.0739055						2OG-FeIIOxy	GO:0005515	protein binding
AMBIGUOUS	ENSANGT00000006997	AGAP008042-RA	D							-0.310528		-0.172478		FADpyrredox,Pyrredox	GO:0016491;GO:0006118;GO:0015036;GO:0005515	oxidoreductase activity;electron transport;disulfide oxidoreductase activity;protein binding
AMBIGUOUS	ENSANGT00000008196	AGAP011334-RA	D			0.174628				-0.134983		-0.521548		GSTCterm	GO:0016740;GO:0005515;GO:0007409	transferase activity;protein binding;axonogenesis
AMBIGUOUS	ENSANGT00000009343	AGAP007611-RA	D			-0.191978		0.0340696						DOMON,EGFlike,PT	GO:0004500;GO:0006584;GO:0006548	dopamine beta-monooxygenase activity;catecholamine metabolism;histidine catabolism
AMBIGUOUS	ENSANGT00000009438	AGAP007482-RA	D							-0.10138				RINT1TIP1	GO:0005515;GO:0005554;GO:0008372;GO:0000004	protein binding;molecular function unknown;cellular component unknown;biological process unknown
AMBIGUOUS	ENSANGT00000009771	AGAP001326-RA	D					-0.124878		-0.214163				DNAbindHORMA	GO:0005515	protein binding
AMBIGUOUS	ENSANGT00000009917	AGAP005118-RA	D							-0.164708				ATPGTPA,NLSBP	GO:0005488;GO:0003676;GO:0016020;GO:0006810;GO:0005634;GO:0005622;GO:0003735;GO:0006412;GO:0005840;GO:0005515	binding;nucleic acid binding;membrane;transport;nucleus;intracellular;structural constituent of ribosome;protein biosynthesis;ribosome;protein binding
AMBIGUOUS	ENSANGT00000010174	AGAP000826-RA	D							-0.144069				ATPGTPA,Gpatch,FtsJ	GO:0003676;GO:0005622	nucleic acid binding;intracellular
AMBIGUOUS	ENSANGT00000010292	AGAP002736-RA	D			0.360666								ENSANGT00000010292	GO:0007422;GO:0035071;GO:0048102;GO:0007417;GO:0008104;GO:0008360;GO:0007391;GO:0007390;GO:0002009;GO:0007435;GO:0007443;GO:0007442;GO:0007394;GO:0048567;GO:0046328;GO:0035297	peripheral nervous system development;salivary gland cell autophagic cell death;autophagic cell death;central nervous system development;protein localization;regulation of cell shape;dorsal closure;germ-band shortening;morphogenesis of an epithelium;saliv
AMBIGUOUS	ENSANGT00000010457	AGAP008111-RA	D	1.05105	Up	-0.051452		0.552652	Up	0.232445		-0.571636	Down	MT-A70	GO:0005634;GO:0006139;GO:0008168;GO:0005515	nucleus;nucleobase, nucleoside, nucleotide and nucleic acid metabolism;methyltransferase activity;protein binding
AMBIGUOUS	ENSANGT00000010607	AGAP002626-RA	D	-0.239909						0.0162234		0.337781		Rhomboid
AMBIGUOUS	ENSANGT00000010782	AGAP007571-RB	D					-0.163579		-0.257631		0.0528956		KHdom,KHtype1	GO:0003676;GO:0045449;GO:0005737;GO:0005515	nucleic acid binding;regulation of transcription;cytoplasm;protein binding
AMBIGUOUS	ENSANGT00000011172	AGAP007118-RA	D							-0.514464	Down			ENSANGT00000011172	GO:0005515;GO:0005737;GO:0007265;GO:0007465	protein binding;cytoplasm;Ras protein signal transduction;R7 cell fate commitment
AMBIGUOUS	ENSANGT00000011277	AGAP001997-RA	D							-0.0295728				25AsynthUB	GO:0016740;GO:0003723;GO:0006955;GO:0005524;GO:0005515	transferase activity;RNA binding;immune response;ATP binding;protein binding
AMBIGUOUS	ENSANGT00000011417	AGAP004992-RA	D	-0.596971	Down									Glutaredoxin	GO:0005489;GO:0006118;GO:0045454	electron transporter activity;electron transport;cell redox homeostasis
AMBIGUOUS	ENSANGT00000011454	AGAP004955-RA	D	-0.162004										Iojap	GO:0005554;GO:0005515	molecular function unknown;protein binding
AMBIGUOUS	ENSANGT00000011468	AGAP004990-RA	D	0.00567587		0.0498158		0.0158109		-0.0503934		-0.0913351		HTH3	GO:0043565;GO:0007424;GO:0007417	sequence-specific DNA binding;tracheal system development (sensu Insecta);central nervous system development
AMBIGUOUS	ENSANGT00000011586	AGAP012408-RA	D	0.934513	Up	0.145051		0.432565		0.349734		0.0728765		ATPGTPA,RNArecmot,NLSBP	GO:0000166;GO:0008757;GO:0008168;GO:0005515	nucleotide binding;S-adenosylmethionine-dependent methyltransferase activity;methyltransferase activity;protein binding
AMBIGUOUS	ENSANGT00000011626	AGAP012398-RA	D			-0.292961		0.258784		-0.15781				PCI	GO:0000338;GO:0019781	protein deneddylation;NEDD8 activating enzyme activity
AMBIGUOUS	ENSANGT00000011976	AGAP010010-RA	D					0.287157		0.234449		-0.213522		OST3OST6,Thioredoxdom2	GO:0005489;GO:0006118	electron transporter activity;electron transport
AMBIGUOUS	ENSANGT00000012063	AGAP001152-RA	D	-0.30096				-0.110207		-0.126243				ATPGTPA,ConshypothATPbd	GO:0005554;GO:0005524	molecular function unknown;ATP binding
AMBIGUOUS	ENSANGT00000012432	AGAP000285-RA	D							0.179161				ENSANGT00000012432	GO:0005515;GO:0005554;GO:0008372;GO:0000004	protein binding;molecular function unknown;cellular component unknown;biological process unknown
AMBIGUOUS	ENSANGT00000012493	AGAP000272-RA	D							-0.0824182		0.00841221		ATPGTPA	GO:0005515	protein binding
AMBIGUOUS	ENSANGT00000012556	AGAP011108-RA	D					-0.264639		0.12886		0.101353		PhospholipaseA2	GO:0005509;GO:0005576;GO:0004623;GO:0016042	calcium ion binding;extracellular region;phospholipase A2 activity;lipid catabolism
AMBIGUOUS	ENSANGT00000012700	AGAP010957-RA	D	-0.279279		-0.0235248		0.406598		-0.0828806		-0.234032		EF-hand,Recoverin	GO:0005509;GO:0005515;GO:0006468;GO:0016028;GO:0005737;GO:0016059;GO:0016062;GO:0016060;GO:0016056;GO:0016061	calcium ion binding;protein binding;protein amino acid phosphorylation;rhabdomere;cytoplasm;deactivation of rhodopsin mediated signaling;adaptation of rhodopsin mediated signaling;metarhodopsin inactivation;rhodopsin mediated signaling;regulation of light
AMBIGUOUS	ENSANGT00000012755	AGAP002549-RA	D			0.495061		0.1495		-0.242868				ATPGTPA,Prenylsite	GO:0005515	protein binding
AMBIGUOUS	ENSANGT00000012821	AGAP001746-RA	D					0.496097						LectinlegB	GO:0005515	protein binding
AMBIGUOUS	ENSANGT00000012829	AGAP012746-RA	D							-0.221809				Phytanoyl-CoA dioxygenase
AMBIGUOUS	ENSANGT00000012836	AGAP001761-RA	D					0.249874		-0.0617516		-0.174379		LAG1,Homeobox	GO:0043565;GO:0045449;GO:0016021;GO:0005634;GO:0003677;GO:0003700;GO:0006355;GO:0005515	sequence-specific DNA binding;regulation of transcription;integral to membrane;nucleus;DNA binding;transcription factor activity;regulation of transcription, DNA-dependent;protein binding
AMBIGUOUS	ENSANGT00000013042	AGAP006354-RA	D	-0.457672		-0.20285		-0.00370441		0.0807731		0.151463		ATPGTPA,CytChemebind,Sig54interact,Rastrnsfrmng,ATPGTPA,CytChemebind,Sig54interact,Rastrnsfrmng	GO:0000166;GO:0005525;GO:0007264	nucleotide binding;GTP binding;small GTPase mediated signal transduction
AMBIGUOUS	ENSANGT00000013093	AGAP008615-RA	D					0.0725414		-0.513564		0.0368326		SaposinB	GO:0005515	protein binding
AMBIGUOUS	ENSANGT00000013171	AGAP006817-RA	D							-0.0705765				ENSANGT00000013171	GO:0001672;GO:0035101	regulation of chromatin assembly or disassembly;FACT complex
AMBIGUOUS	ENSANGT00000013196	AGAP008626-RA	D							0.0054956				Far-17aAIG1,Far-17aAIG1
AMBIGUOUS	ENSANGT00000013204	AGAP004868-RA AGAP004869-RA	D	-0.0122705										TPD52
AMBIGUOUS	ENSANGT00000013244	AGAP009939-RA	D					-0.296586				0.314108		ANK,BTBPOZ,Regchrcondens	GO:0005515	protein binding
AMBIGUOUS	ENSANGT00000013329	AGAP004236-RA	D	-0.0738561		-0.0142636		-0.123155		0.0552785		0.38475		Blactmase-like	GO:0005515	protein binding
AMBIGUOUS	ENSANGT00000013373	AGAP004322-RA	D							-0.189972				Pumilio/Puf	GO:0005488;GO:0003723;GO:0007475	binding;RNA binding;apposition of dorsal and ventral wing surfaces
AMBIGUOUS	ENSANGT00000013389	AGAP006878-RA	D	0.866846	Up									Complex1LYR
AMBIGUOUS	ENSANGT00000013744	AGAP010478-RA	D	-0.334609		0.149582		-0.00583197		-0.411461				UBQconjugat	GO:0006512;GO:0006464;GO:0004842	ubiquitin cycle;protein modification;ubiquitin-protein ligase activity
AMBIGUOUS	ENSANGT00000013868	AGAP001237-RA	D							-0.0449928				ENSANGT00000013868	GO:0005515;GO:0045944;GO:0030528;GO:0007530;GO:0007548;GO:0018993	protein binding;positive regulation of transcription from RNA polymerase II promoter;transcription regulator activity;sex determination;sex differentiation;somatic sex determination
AMBIGUOUS	ENSANGT00000013943	AGAP008902-RA	D							-0.0985444				SAC3GANP,NLSBP
AMBIGUOUS	ENSANGT00000014001	AGAP012208-RA	D			-0.209947		0.160042		-0.12539		-0.392785		Glycotrans25	GO:0009103	lipopolysaccharide biosynthesis
AMBIGUOUS	ENSANGT00000014257	AGAP008660-RA	D	-0.284416				-0.0886361		-0.442875				CSAPPIase,WD40	GO:0006457;GO:0016853;GO:0003755;GO:0005515	protein folding;isomerase activity;peptidyl-prolyl cis-trans isomerase activity;protein binding
AMBIGUOUS	ENSANGT00000014292	AGAP002415-RA	D			-0.335708		0.348816	Up	0.213425		-0.128723		RhoGAP
AMBIGUOUS	ENSANGT00000014321	AGAP005435-RA	D							0.0707098				Nitroreductase	GO:0016491;GO:0006118;GO:0005515	oxidoreductase activity;electron transport;protein binding
AMBIGUOUS	ENSANGT00000014768	AGAP003193-RA	D	0.811657	Up	-0.331015	Down	0.0633817		0.304005		0.116081		ATPGTPA,ConshypothATPbd	GO:0005554;GO:0005524;GO:0005515	molecular function unknown;ATP binding;protein binding
AMBIGUOUS	ENSANGT00000014779	AGAP002384-RA	D	-0.586126	Down			0.00955302		-0.25703		0.0131701		ENSANGT00000014779	GO:0008170;GO:0006306;GO:0005554;GO:0003677;GO:0008168	N-methyltransferase activity;DNA methylation;molecular function unknown;DNA binding;methyltransferase activity
AMBIGUOUS	ENSANGT00000014869	AGAP002389-RA	D			-0.413207		-0.149067						ENSANGT00000014869	GO:0006464;GO:0005515	protein modification;protein binding
AMBIGUOUS	ENSANGT00000014906	AGAP003357-RA	D					-0.0618916		-0.106537				MtN3 and saliva related transmembrane protein	GO:0005554;GO:0016020	molecular function unknown;membrane
AMBIGUOUS	ENSANGT00000015092	AGAP011582-RA	D	-0.283151						-0.142745				AutophagyN,AutophagyC	GO:0006914	autophagy
AMBIGUOUS	ENSANGT00000015203	AGAP009313-RA	D			-0.758345	Down	-0.905855	Down					Methyl-accepting chemotaxis protein
AMBIGUOUS	ENSANGT00000015227	AGAP001440-RA	D					0.154394						PCI	GO:0005488;GO:0005515;GO:0006508;GO:0004175;GO:0005838	binding;protein binding;proteolysis;endopeptidase activity;proteasome regulatory particle (sensu Eukaryota)
AMBIGUOUS	ENSANGT00000015264	AGAP011948-RA	D	-0.66824	Down									ENSANGT00000015264	GO:0003824;GO:0051287;GO:0009225	catalytic activity;NAD binding;nucleotide-sugar metabolism
AMBIGUOUS	ENSANGT00000015567	AGAP000337-RA	D							-0.129936				IFeIF4G,Upf2	GO:0003723	RNA binding
AMBIGUOUS	ENSANGT00000015673	AGAP009834-RA	D	0.214907				-0.147419		-0.0653297		0.13473		PCI	GO:0005488;GO:0005515;GO:0007467;GO:0000338;GO:0019781	binding;protein binding;photoreceptor cell differentiation (sensu Endopterygota);protein deneddylation;NEDD8 activating enzyme activity
AMBIGUOUS	ENSANGT00000015780	AGAP005236-RA	D	-0.58645	Down			-0.119581		0.122666		0.0620839		MtN3slv	GO:0005554;GO:0016020;GO:0005515	molecular function unknown;membrane;protein binding
AMBIGUOUS	ENSANGT00000016357	AGAP012683-RA	D							-1.00368	Down	-0.351443		Cdc15/Fes/CIP4
AMBIGUOUS	ENSANGT00000016461	AGAP011994-RA	D			0.0269001		-0.398527		-0.192894		-0.176318		Flavoprotein
AMBIGUOUS	ENSANGT00000016590	AGAP012281-RA	D	0.132654		0.0238884		0.101104		0.367123		0.181542		PCI	GO:0005515	protein binding
AMBIGUOUS	ENSANGT00000016691	AGAP009178-RA	D							-0.0987683				Adhznfamily	GO:0016491;GO:0008270;GO:0005515	oxidoreductase activity;zinc ion binding;protein binding
AMBIGUOUS	ENSANGT00000016792	AGAP012080-RA	D			0.121052		-0.137296		-0.238988				TRAPPBet3
AMBIGUOUS	ENSANGT00000016877	AGAP001396-RA	D					0.311622		0.319985				InositolP	GO:0004437	inositol or phosphatidylinositol phosphatase activity
AMBIGUOUS	ENSANGT00000016938	AGAP010548-RA	D	-0.70676	Down			-0.385096		0.444418	Up	-0.00789046		ENSANGT00000016938	GO:0031012;GO:0007155;GO:0005198	extracellular matrix;cell adhesion;structural molecule activity
AMBIGUOUS	ENSANGT00000016939		D							-0.195818				Rft-1
AMBIGUOUS	ENSANGT00000016945	AGAP010594-RA	D	-0.673547	Down	0.0218965		-0.0758321		-0.266017		0.856398	Up	CwfCwc15	GO:0005515	protein binding
AMBIGUOUS	ENSANGT00000016991	AGAP004426-RA	D	-0.616567	Down	-0.22231		-0.0372037		-0.443938		-0.111367		BIgH3fasciclin
AMBIGUOUS	ENSANGT00000016999	AGAP002831-RA	D					0.242993						BacMetrnfrse	GO:0008168	methyltransferase activity
AMBIGUOUS	ENSANGT00000017177	AGAP003904-RA	D			0.310472				-0.0198626				FADpyrredox,Pyrredox,Pyridineredox2,Adrndxreductase,Rieskedom	GO:0006118;GO:0015036;GO:0016491	electron transport;disulfide oxidoreductase activity;oxidoreductase activity
AMBIGUOUS	ENSANGT00000017226	AGAP009012-RA	D					-0.159037		0.0533977				2-HacidDHC,ThiFdomain,NADbinding	GO:0003824;GO:0005515	catalytic activity;protein binding
AMBIGUOUS	ENSANGT00000017426	AGAP005863-RA	D	-0.199999		0.316359		0.355289						Mak10	GO:0005515	protein binding
AMBIGUOUS	ENSANGT00000017482	AGAP000771-RA	D							-0.217753		0.0728768		EAP30	GO:0005515	protein binding
AMBIGUOUS	ENSANGT00000017492	AGAP000784-RA	D					0.320742						ABhydrolase,A/bhydrolase,Serestrssite	GO:0003824;GO:0006725;GO:0016787	catalytic activity;aromatic compound metabolism;hydrolase activity
AMBIGUOUS	ENSANGT00000017538	AGAP002093-RA	D	0.335922				-0.0473217		-0.513318	Down	-0.543391	Down	NaHporter	GO:0015299;GO:0006885;GO:0016021;GO:0006810;GO:0005515	solute:hydrogen antiporter activity;regulation of pH;integral to membrane;transport;protein binding
AMBIGUOUS	ENSANGT00000017645	AGAP005618-RA	D	0.643618	Up	-0.133091		-0.104098		-0.166709		0.216184		Acireddioxgnase
AMBIGUOUS	ENSANGT00000017678	AGAP002118-RA	D							0.279024				ZnfC2H2,Znfmatrin	GO:0046872;GO:0003676;GO:0005634;GO:0008270;GO:0005515	metal ion binding;nucleic acid binding;nucleus;zinc ion binding;protein binding
AMBIGUOUS	ENSANGT00000017696	AGAP004736-RA	D					-0.130512		-0.0357221				ATPGTPA,GTP1OBG,MMRHSR1	GO:0005525;GO:0005622;GO:0005515	GTP binding;intracellular;protein binding
AMBIGUOUS	ENSANGT00000017698	AGAP002129-RA	D	0.349171				0.18601		-0.230793		0.318997		ATPGTPA,PBSlyaseHEAT,HEATrepeat	GO:0005488	binding
AMBIGUOUS	ENSANGT00000017717	AGAP006162-RA	D			0.358223		-0.214497		-0.259142		0.373702		TatDDNase	GO:0005515	protein binding
AMBIGUOUS	ENSANGT00000017856	AGAP003324-RA	D							-0.148139				YjeF-related protein, N-terminal	GO:0005554	molecular function unknown
AMBIGUOUS	ENSANGT00000017925	AGAP007394-RA	D	-0.361279		0.291505		0.320228		0.0647655		-0.0336558		ENSANGT00000017925	GO:0005515;GO:0005554;GO:0000004	protein binding;molecular function unknown;biological process unknown
AMBIGUOUS	ENSANGT00000018006	AGAP010297-RA	D					-0.0673356				-0.0132439		TACC	GO:0005515;GO:0005813;GO:0008017;GO:0008104;GO:0007143;GO:0000226;GO:0007026;GO:0005876;GO:0007067;GO:0035046;GO:0007097;GO:0007052;GO:0007344;GO:0000242;GO:0000235	protein binding;centrosome;microtubule binding;protein localization;female meiosis;microtubule cytoskeleton organization and biogenesis;negative regulation of microtubule depolymerization;spindle microtubule;mitosis;pronuclear migration;nuclear migration;
AMBIGUOUS	ENSANGT00000018055	AGAP010313-RA	D					-0.191081		0.237671		-0.278293		C5DNAmeth,PI3PI4kinase,FAT,FATC	GO:0016773;GO:0005488;GO:0016301;GO:0016740;GO:0009993;GO:0007088;GO:0001700;GO:0007015;GO:0007444;GO:0007126;GO:0008360;GO:0009796;GO:0006281;GO:0000075;GO:0000077;GO:0007093;GO:0007348;GO:0009314;GO:0007131;GO:0007133	phosphotransferase activity, alcohol group as acceptor;binding;kinase activity;transferase activity;oogenesis (sensu Insecta);regulation of mitosis;embryonic development (sensu Insecta);actin filament organization;imaginal disc development;meiosis;regulat
AMBIGUOUS	ENSANGT00000018255	AGAP002991-RA	D					0.149097		-0.19635				ATPGTPA,Gtr1RagA	GO:0005634;GO:0005737;GO:0005515	nucleus;cytoplasm;protein binding
AMBIGUOUS	ENSANGT00000018260	AGAP002997-RA	D					-0.016712						ENSANGT00000018260	GO:0035071;GO:0048102	salivary gland cell autophagic cell death;autophagic cell death
AMBIGUOUS	ENSANGT00000018270		D					-0.28427						CHCH
AMBIGUOUS	ENSANGT00000018361	AGAP009304-RA	D					-0.769195	Down	-0.0836083				M-ppestrase	GO:0016787	hydrolase activity
AMBIGUOUS	ENSANGT00000018365	AGAP009288-RA	D			0.163676		0.227733		0.305507		0.0280959		ABCtranspt2,DER1
AMBIGUOUS	ENSANGT00000018430	AGAP007391-RA	D	-0.254261				0.319463						Streptomyces cyclase/dehydrase
AMBIGUOUS	ENSANGT00000018453	AGAP001943-RA	D			0.264635				0.0367662				EndoribonLPSP,DUF71
AMBIGUOUS	ENSANGT00000018553	AGAP010716-RA	D	-0.530542				0.0161223						HIG1N
AMBIGUOUS	ENSANGT00000018752	AGAP002880-RA	D							0.212301				Mov34	GO:0005515;GO:0005737;GO:0007467;GO:0007314;GO:0008347;GO:0007409;GO:0007310;GO:0000338;GO:0019781	protein binding;cytoplasm;photoreceptor cell differentiation (sensu Endopterygota);oocyte anterior/posterior axis determination;glial cell migration;axonogenesis;oocyte dorsal/ventral axis determination;protein deneddylation;NEDD8 activating enzyme activi
AMBIGUOUS	ENSANGT00000018762	AGAP001007-RA	D	-0.0393309		0.189328		-0.105429		-0.130352		0.360459		S4	GO:0003723;GO:0030529	RNA binding;ribonucleoprotein complex
AMBIGUOUS	ENSANGT00000019035	AGAP000680-RA	D							-0.100253				ENSANGT00000019035	GO:0006171;GO:0004016	cAMP biosynthesis;adenylate cyclase activity
AMBIGUOUS	ENSANGT00000019213	AGAP008428-RA	D							0.211632				GCN5acetyltransf	GO:0008080	N-acetyltransferase activity
AMBIGUOUS	ENSANGT00000019241	AGAP010072-RA	D	-1.17095	Down			-0.256913						HesByadRyfhF	GO:0005554	molecular function unknown
AMBIGUOUS	ENSANGT00000019299	AGAP008503-RA	D	0.120127										FUN14,NLSBP
AMBIGUOUS	ENSANGT00000019396	AGAP000491-RA	D							-0.277935		0.296752		HIG1N	GO:0005515	protein binding
AMBIGUOUS	ENSANGT00000019598	AGAP009032-RA	D							-0.0390642				ENSANGT00000019598	GO:0004672;GO:0006468;GO:0005524;GO:0005515	protein kinase activity;protein amino acid phosphorylation;ATP binding;protein binding
AMBIGUOUS	ENSANGT00000019743	AGAP010308-RA	D	-1.13246	Down			0.565177	Up					Glycohydro5	GO:0005488;GO:0005554;GO:0000004	binding;molecular function unknown;biological process unknown
AMBIGUOUS	ENSANGT00000019898	AGAP002066-RA	D			0.199146		0.258115						Mob1phocein	GO:0005515	protein binding
AMBIGUOUS	ENSANGT00000020087	AGAP001046-RA	D			0.0491477		0.133147		-0.533927		0.301146		SH3,Prichextensn,Neucytfact2
AMBIGUOUS	ENSANGT00000020213	AGAP011834-RA	D							-0.288461				Adhznfamily	GO:0016491;GO:0008270	oxidoreductase activity;zinc ion binding
AMBIGUOUS	ENSANGT00000020232	AGAP006740-RA	D			0.27673								ATPGTPA	GO:0005515	protein binding
AMBIGUOUS	ENSANGT00000020369	AGAP003081-RA	D							0.0663423				FGGYkin	GO:0005778;GO:0016559	peroxisomal membrane;peroxisome fission
AMBIGUOUS	ENSANGT00000020433	AGAP004110-RA	D			0.328784				-0.520259				HMG1/2 (high mobility group) box;Protein of unknown function DUF1014	GO:0003677;GO:0006355	DNA binding;regulation of transcription, DNA-dependent
AMBIGUOUS	ENSANGT00000020660	AGAP002320-RA	D	-0.475856		0.235719		-0.5194		-0.0502349		0.0487344		Isochorismatase	GO:0003824;GO:0008152	catalytic activity;metabolism
AMBIGUOUS	ENSANGT00000021082	AGAP002652-RA	D			-0.579533	Down	-0.0399638						Saccharopdh
AMBIGUOUS	ENSANGT00000021124	AGAP005375-RA	D	0.708269	Up			0.279819		-0.025599		-0.0313009		CytChemebind,NMD3	GO:0005515	protein binding
AMBIGUOUS	ENSANGT00000021172	AGAP001083-RA	D					-0.0718092		0.0125922		0.107968		ZnfC2H2	GO:0003676;GO:0005634;GO:0008270	nucleic acid binding;nucleus;zinc ion binding
AMBIGUOUS	ENSANGT00000021243	AGAP010794-RA	D							0.414182		-0.398771		Cationefflux	GO:0016020;GO:0006812;GO:0008324	membrane;cation transport;cation transporter activity
AMBIGUOUS	ENSANGT00000021299	AGAP003706-RA	D	-0.673761	Down			-0.509165		-0.268375				BolA	GO:0030528	transcription regulator activity
AMBIGUOUS	ENSANGT00000021309	AGAP011875-RA	D									0.20264		ATPasea/bcentre,EGFlike,ZnfC2H2,ZnfPHD	GO:0005515;GO:0003676;GO:0005634;GO:0006355;GO:0008270	protein binding;nucleic acid binding;nucleus;regulation of transcription, DNA-dependent;zinc ion binding
AMBIGUOUS	ENSANGT00000021524	AGAP007700-RA	D	0.0257444										DHDPS
AMBIGUOUS	ENSANGT00000021574		D			-0.0369286		0.133183		0.0132949				CytChemebind,Znfring
AMBIGUOUS	ENSANGT00000021594	AGAP004597-RA	D	0.0138989						-0.259562				HD	GO:0003824	catalytic activity
AMBIGUOUS	ENSANGT00000021737	AGAP005673-RA	D					-0.164151		-0.218264				SAMbind	GO:0008757	S-adenosylmethionine-dependent methyltransferase activity
AMBIGUOUS	ENSANGT00000021797	AGAP005672-RA	D	-0.0988776				0.00521811		0.37531		0.0100968		SNase,Maternaltudor	GO:0003676;GO:0004518	nucleic acid binding;nuclease activity
AMBIGUOUS	ENSANGT00000022096	AGAP001650-RA	D			0.123824								ChaC	GO:0005515	protein binding
AMBIGUOUS	ENSANGT00000022225	AGAP007751-RA	D	-0.516077										ENSANGT00000022225	GO:0005515;GO:0042048;GO:0042221	protein binding;olfactory behavior;response to chemical stimulus
AMBIGUOUS	ENSANGT00000022234	AGAP009650-RA	D							-0.422662				YEATS	GO:0005634;GO:0006355;GO:0005515;GO:0016573;GO:0035267;GO:0043486;GO:0004402	nucleus;regulation of transcription, DNA-dependent;protein binding;histone acetylation;TIP60 histone acetyltransferase complex;histone exchange;histone acetyltransferase activity
AMBIGUOUS	ENSANGT00000022262	AGAP004933-RA	D	0.317547				0.258478		-0.0410543		0.419022		ANK,ZnfMYND	GO:0008270;GO:0005515	zinc ion binding;protein binding
AMBIGUOUS	ENSANGT00000022336	AGAP009958-RA	D			-0.404882						-0.00258968		Stathmin;Tropomyosin
AMBIGUOUS	ENSANGT00000022634	AGAP006179-RC	D	1.47678	Up	0.212347		0.735534	Up	0.721433	Up	-0.51634		Calflagin,EF-hand	GO:0005509;GO:0005515	calcium ion binding;protein binding
AMBIGUOUS	ENSANGT00000023066	AGAP005229-RA	D									-0.552805	Down	ENSANGT00000023066	GO:0004871;GO:0016021;GO:0016020;GO:0004872;GO:0001584;GO:0007186;GO:0007165;GO:0004930	signal transducer activity;integral to membrane;membrane;receptor activity;rhodopsin-like receptor activity;G-protein coupled receptor protein signaling pathway;signal transduction;G-protein coupled receptor activity
AMBIGUOUS	ENSANGT00000023549	AGAP004428-RA	D	-0.402174		-0.03176		0.0569241		-0.590307	Down	-0.637869	Down	BIgH3fasciclin	GO:0007155;GO:0007409	cell adhesion;axonogenesis
AMBIGUOUS	ENSANGT00000023558	AGAP005378-RC	D	-0.219015										ENSANGT00000023558	GO:0005509;GO:0005515;GO:0005634;GO:0035071;GO:0048102;GO:0005737;GO:0005886	calcium ion binding;protein binding;nucleus;salivary gland cell autophagic cell death;autophagic cell death;cytoplasm;plasma membrane
AMBIGUOUS	ENSANGT00000023632	AGAP007872-RA	D							-0.378045				Mob1phocein
AMBIGUOUS	ENSANGT00000023977		D					0.320553						Glycohydro5
AMBIGUOUS	ENSANGT00000024138		D			0.185786		0.507297				-0.242199		EGFlike,Mituncoupling,Mitochcarrier
AMBIGUOUS	ENSANGT00000024322	AGAP002253-RA	D					0.520202						TatD-related deoxyribonuclease	GO:0005515	protein binding
AMBIGUOUS	ENSANGT00000024476	AGAP010303-RA	D			0.0458568		0.251492				-0.567376	Down	ThiFdomain,NADbinding
AMBIGUOUS	ENSANGT00000024690		D			0.126658		0.419981		0.482697				TPD52
AMBIGUOUS	ENSANGT00000024885	AGAP012780-RA	D							0.296379		-0.151997		Exonuclease
AMBIGUOUS	ENSANGT00000025046	AGAP005528-RB	D	0.241368				0.384657		0.321765		0.181881		ATPGTPA,UPF0005
AMBIGUOUS	ENSANGT00000025084	AGAP010932-RA	D			0.362854		-0.0270458		0.00752072				CwfJC2,CwfJC1,NLSBP	GO:0005515	protein binding
AMBIGUOUS	ENSANGT00000025608		D									-0.729367	Down	Serestrssite
AMBIGUOUS	ENSANGT00000025717		D			0.432901		0.461913	Up					ATPGTPA,CytB5,FAhydroxylase
AMBIGUOUS	ENSANGT00000025923		D			0.704268	Up							RhoGEF
AMBIGUOUS	ENSANGT00000026332	AGAP000926-RA	D			0.270439		0.571406	Up	0.531749		-0.452854		HisAcphsphtse	GO:0003993	acid phosphatase activity
AMBIGUOUS	ENSANGT00000026805		D	-0.597641	Down	-0.212473		-0.28864						BRCT	GO:0005488;GO:0005515	binding;protein binding
AMBIGUOUS	ENSANGT00000026919		D	-0.434981				0.357762						ERtarget,EGFlike,EGFCa,LamininEGF
AMBIGUOUS	ENSANGT00000027572		D							-0.392083				ATPGTPA,WWRsp5WWP,FF,ATPGTPA,WWRsp5WWP,FF
AMBIGUOUS	ENSANGT00000028894		D	0.806857	Up	-0.0679112		0.479277						Surp
AMBIGUOUS	ENSANGT00000029247		D					0.656498	Up					Zinc finger, PHD-type	GO:0005515;GO:0006355;GO:0008270	protein binding;regulation of transcription, DNA-dependent;zinc ion binding
AMBIGUOUS	ENSANGT00000030236	AGAP002833-RA	D							0.140339				Fibronectin, type III
AMBIGUOUS	ENSANGT00000031832	AGAP004492-RA	D							0.0368323		0.135695		SWIB/MDM2
AMBIGUOUS	ENSANGT00000032261		D							-0.105033		-0.040084		Antifreeze protein, type I;Kv1.4 voltage-gated K+ channel;Tubby protein, N-terminal
AMIDOPHOSPHORIBOSYLTRANSFERASE PRECURSOR EC_2.4.2.14 GLUTAMINE PHOSPHORIBOSYLPYROPHOSPHATE AMIDOTRANSFERASE ATASE GPAT	ENSANGT00000027068		D			-0.176452		-0.122945
AMIDOPHOSPHORIBOSYLTRANSFERASE PRECURSOR EC2.4.2.14 GLUTAMINE PHOSPHORIBOSYLPYROPHOSPHATE AMIDOTRANSFERASE ATASE GPAT	ENSANGT00000019430	AGAP000179-RA	D					-0.108079						AMIDOPHOSPHORIBOSYLTRANSFERASE PRECURSOR EC2.4.2.14 GLUTAMINE PHOSPHORIBOSYLPYROPHOSPHATE AMIDOTRANSFERASE ATASE GPAT	GO:0004044;GO:0009113;GO:0016757;GO:0008152;GO:0016740;GO:0009116	amidophosphoribosyltransferase activity;purine base biosynthesis;transferase activity, transferring glycosyl groups;metabolism;transferase activity;nucleoside metabolism
AMINOMETHYLTRANSFERASE MITOCHONDRIAL PRECURSOR EC2.1.2.10 GLYCINE CLEAVAGE SYSTEM T GCVT	ENSANGT00000012075	AGAP001124-RA	D					-1.11968	Down					AMINOMETHYLTRANSFERASE MITOCHONDRIAL PRECURSOR EC2.1.2.10 GLYCINE CLEAVAGE SYSTEM T GCVT	GO:0008483;GO:0004047;GO:0006546;GO:0016740;GO:0005737;GO:0005515	transaminase activity;aminomethyltransferase activity;glycine catabolism;transferase activity;cytoplasm;protein binding
AMINOPEPTIDASE EC3.4.11.-	ENSANGT00000010351	AGAP007809-RA	D							0.0474279				AMINOPEPTIDASE EC3.4.11.-	GO:0004178;GO:0019538;GO:0006508;GO:0004177;GO:0005737;GO:0005622;GO:0030145;GO:0005515	leucyl aminopeptidase activity;protein metabolism;proteolysis;aminopeptidase activity;cytoplasm;intracellular;manganese ion binding;protein binding
AMYLOID BETA A4 PRECURSOR BINDING FAMILY A MEMBER NEURON SPECIFIC NEURONAL MUNC18 1 INTERACTING MINT ADAPTER	ENSANGT00000020739	AGAP000452-RA	D							-0.179338				AMYLOID BETA A4 PRECURSOR BINDING FAMILY A MEMBER NEURON SPECIFIC NEURONAL MUNC18 1 INTERACTING MINT ADAPTER
ANAPHASE PROMOTING COMPLEX SUBUNIT 1 APC1 CYCLOSOME SUBUNIT 1 TSG24 MITOTIC CHECKPOINT REGULATOR	ENSANGT00000007497	AGAP000374-RA	D					0.594279	Up					ANAPHASE PROMOTING COMPLEX SUBUNIT 1 APC1 CYCLOSOME SUBUNIT 1 TSG24 MITOTIC CHECKPOINT REGULATOR	GO:0005680	anaphase-promoting complex
ANAPHASE PROMOTING COMPLEX SUBUNIT 4 APC4 CYCLOSOME SUBUNIT 4	ENSANGT00000015405	AGAP002345-RA	D							-0.0941137				ANAPHASE PROMOTING COMPLEX SUBUNIT 4 APC4 CYCLOSOME SUBUNIT 4
ANGIO ASSOCIATED MIGRATORY CELL	ENSANGT00000013761		D			0.00961061
ANGIO ASSOCIATED MIGRATORY CELL;	ENSANGT00000011371	AGAP011387-RA	D					0.198074		0.0675052		0.272825		WD-40 repeat	GO:0005515	protein binding
ANGIOGENIC FACTOR VG5Q	ENSANGT00000013789	AGAP006281-RA	D							0.113723		-0.0182607		ANGIOGENIC FACTOR VG5Q	GO:0003676;GO:0005622	nucleic acid binding;intracellular
ANKYRIN	ENSANGT00000004013	AGAP009428-RA	D	0.868704	Up			0.576189	Up	0.339824		-0.368917		ANKYRIN
ANKYRIN	ENSANGT00000006257	AGAP002243-RA	D	0.117264				-0.238195		-0.20973				ANKYRIN	GO:0008270;GO:0005515	zinc ion binding;protein binding
ANKYRIN	ENSANGT00000010233	AGAP007813-RA	D	0.243188		0.137531		0.0968469		-0.228063		0.372697		ANKYRIN	GO:0005515	protein binding
ANKYRIN	ENSANGT00000016781	AGAP009205-RA	D							-0.0379921				ANKYRIN
ANKYRIN REPEAT DOMAIN CONTAINING ANKYRIN REPEAT CONTAINING COFACTOR 1;	ENSANGT00000021655	AGAP005649-RA	D					0.234488
ANTIGEN	ENSANGT00000000204		D							0.337656				ANTIGEN
ANTIGEN	ENSANGT00000013060	AGAP008647-RA	D	-0.166679										ANTIGEN	GO:0016021	integral to membrane
ANTIGEN	ENSANGT00000018889	AGAP007209-RA	D	0.548068	Up	0.165443		0.51607	Up	-0.0783359		-0.353392		ANTIGEN	GO:0016021	integral to membrane
ANTIGEN	ENSANGT00000022215	AGAP009651-RA	D	0.0997217		-0.0379561		0.0611882		0.296076		0.0691639		ANTIGEN	GO:0016021	integral to membrane
APICAL	ENSANGT00000011904	AGAP008245-RA	D	0.574314	Up	-0.0816663		0.661855	Up	0.114613		-0.491851		APICAL
APONTIC	ENSANGT00000021560	AGAP007656-RA	D	1.17064	Up			0.403289		0.517902		-0.0609875		APONTIC	GO:0005515;GO:0005634;GO:0003729;GO:0007428;GO:0007319;GO:0007424;GO:0007274;GO:0007417;GO:0042802	protein binding;nucleus;mRNA binding;primary tracheal branching (sensu Insecta);negative regulation of oskar mRNA translation;tracheal system development (sensu Insecta);neuromuscular synaptic transmission;central nervous system development;identical prot
APOPTOSIS STIMULATING OF P53	ENSANGT00000012127	AGAP012439-RA	D							-0.211622		-0.147543		APOPTOSIS STIMULATING OF P53	GO:0005351;GO:0008965;GO:0009401;GO:0005737	sugar porter activity;phosphoenolpyruvate-protein phosphotransferase activity;phosphoenolpyruvate-dependent sugar phosphotransferase system;cytoplasm
APOPTOSIS STIMULATING OF P53	ENSANGT00000025803		D	-0.773253	Down			0.166015						APOPTOSIS STIMULATING OF P53
ARGINASE EC3.5.3.1	ENSANGT00000012966	AGAP008783-RA	D	1.19935	Up			-0.585536	Down					ARGINASE EC3.5.3.1	GO:0046872;GO:0003824;GO:0004053;GO:0006527;GO:0016787;GO:0030145	metal ion binding;catalytic activity;arginase activity;arginine catabolism;hydrolase activity;manganese ion binding
ARGININE N METHYLTRANSFERASE 5 EC2.1.1.- SHK1 KINASE BINDING 1 HOMOLOG JAK BINDING	ENSANGT00000019595	AGAP009048-RA	D	1.34617	Up	0.299636		0.481829		0.606824	Up	-0.7614	Down	ARGININE N METHYLTRANSFERASE 5 EC2.1.1.- SHK1 KINASE BINDING 1 HOMOLOG JAK BINDING	GO:0008757;GO:0005737;GO:0008168;GO:0005634;GO:0030528;GO:0040007;GO:0046698;GO:0035076	S-adenosylmethionine-dependent methyltransferase activity;cytoplasm;methyltransferase activity;nucleus;transcription regulator activity;growth;metamorphosis (sensu Insecta);ecdysone receptor-mediated signaling pathway
ARGININE N METHYLTRANSFERASE EC2.1.1.-	ENSANGT00000014289	AGAP003462-RA	D	0.0508417						0.317943				ARGININE N METHYLTRANSFERASE EC2.1.1.-	GO:0008757;GO:0016571;GO:0042054;GO:0019919;GO:0035241;GO:0035242	S-adenosylmethionine-dependent methyltransferase activity;histone methylation;histone methyltransferase activity;peptidyl-arginine methylation, to asymmetrical-dimethyl arginine;protein-arginine omega-N monomethyltransferase activity;protein-arginine omeg
ARGININE N METHYLTRANSFERASE EC2.1.1.-	ENSANGT00000016704	AGAP008846-RA	D			-0.839732	Down	-0.0998109		-0.453708				ARGININE N METHYLTRANSFERASE EC2.1.1.-	GO:0008757;GO:0005515	S-adenosylmethionine-dependent methyltransferase activity;protein binding
ARGININOSUCCINATE SYNTHASE EC6.3.4.5 CITRULLINE ASPARTATE LIGASE	ENSANGT00000018209	AGAP003015-RA	D	0.64869	Up	0.179828		-0.426824						ARGININOSUCCINATE SYNTHASE EC6.3.4.5 CITRULLINE ASPARTATE LIGASE	GO:0000166;GO:0004055;GO:0006526;GO:0016874;GO:0008652;GO:0005524;GO:0005515	nucleotide binding;argininosuccinate synthase activity;arginine biosynthesis;ligase activity;amino acid biosynthesis;ATP binding;protein binding
ARMET PRECURSOR	ENSANGT00000018242	AGAP003016-RA	D	0.118498		-0.232499		-0.0779858		0.209925		0.205384		ARMET PRECURSOR	GO:0005515	protein binding
ARRESTIN	ENSANGT00000012569	AGAP010134-RA	D	-0.235865		0.433894								ARRESTIN	GO:0007165;GO:0007600;GO:0005515;GO:0016028;GO:0005624;GO:0016059;GO:0016060	signal transduction;sensory perception;protein binding;rhabdomere;membrane fraction;deactivation of rhodopsin mediated signaling;metarhodopsin inactivation
ARRESTIN	ENSANGT00000020628	AGAP006263-RA	D	-0.665699	Down									ARRESTIN	GO:0007165;GO:0007600;GO:0016028;GO:0005624;GO:0016059;GO:0016062;GO:0005625;GO:0016060;GO:0016030	signal transduction;sensory perception;rhabdomere;membrane fraction;deactivation of rhodopsin mediated signaling;adaptation of rhodopsin mediated signaling;soluble fraction;metarhodopsin inactivation;metarhodopsin binding
ARSENITE RESISTANCE 2;	ENSANGT00000026988	AGAP010382-RA	D							0.171311				Arsenite-resistance protein 2	GO:0000166	nucleotide binding
ASH2	ENSANGT00000021255		D					-0.064932						ASH2
ASPARAGINYL TRNA SYNTHETASE CYTOPLASMIC EC6.1.1.22 ASPARAGINE TRNA LIGASE ASNRS	ENSANGT00000011058	AGAP002969-RA	D			0.00466357		-0.245005		0.231816		0.0761884		ASPARAGINYL TRNA SYNTHETASE CYTOPLASMIC EC6.1.1.22 ASPARAGINE TRNA LIGASE ASNRS	GO:0000166;GO:0016779;GO:0003676;GO:0004812;GO:0004815;GO:0006422;GO:0006418;GO:0004816;GO:0006421;GO:0016740;GO:0005737;GO:0003887;GO:0006260;GO:0006412;GO:0016874;GO:0005524	nucleotide binding;nucleotidyltransferase activity;nucleic acid binding;aminoacyl-tRNA ligase activity;aspartate-tRNA ligase activity;aspartyl-tRNA aminoacylation;tRNA aminoacylation for protein translation;asparagine-tRNA ligase activity;asparaginyl-tRNA
ASPARTATE AMINOTRANSFERASE EC2.6.1.1 TRANSAMINASE A GLUTAMATE OXALOACETATE TRANSAMINASE	ENSANGT00000011707	AGAP004142-RA	D	0.157596		0.0826279		-0.30959		0.0784417				ASPARTATE AMINOTRANSFERASE EC2.6.1.1 TRANSAMINASE A GLUTAMATE OXALOACETATE TRANSAMINASE	GO:0008483;GO:0016769;GO:0003824;GO:0016740;GO:0006520;GO:0009058;GO:0006537;GO:0004069	transaminase activity;transferase activity, transferring nitrogenous groups;catalytic activity;transferase activity;amino acid metabolism;biosynthesis;glutamate biosynthesis;aspartate transaminase activity
ASPARTATE AMINOTRANSFERASE EC2.6.1.1 TRANSAMINASE A GLUTAMATE OXALOACETATE TRANSAMINASE	ENSANGT00000016571	AGAP009685-RA	D	-0.174363		-0.266228		-0.447061		-0.335978				ASPARTATE AMINOTRANSFERASE EC2.6.1.1 TRANSAMINASE A GLUTAMATE OXALOACETATE TRANSAMINASE	GO:0008483;GO:0016769;GO:0003824;GO:0006520;GO:0009058;GO:0007416;GO:0045213;GO:0006537;GO:0004069	transaminase activity;transferase activity, transferring nitrogenous groups;catalytic activity;amino acid metabolism;biosynthesis;synaptogenesis;neurotransmitter receptor metabolism;glutamate biosynthesis;aspartate transaminase activity
ASPARTYL TRNA SYNTHETASE EC6.1.1.12 ASPARTATE TRNA LIGASE ASPRS	ENSANGT00000017612	AGAP005576-RA	D	0.128765		-0.268274		0.0140424		0.0463429		0.141385		ASPARTYL TRNA SYNTHETASE EC6.1.1.12 ASPARTATE TRNA LIGASE ASPRS	GO:0000166;GO:0016779;GO:0003676;GO:0004812;GO:0004815;GO:0006422;GO:0006418;GO:0016740;GO:0005737;GO:0003887;GO:0006260;GO:0006412;GO:0016874;GO:0005524;GO:0005515;GO:0040007	nucleotide binding;nucleotidyltransferase activity;nucleic acid binding;aminoacyl-tRNA ligase activity;aspartate-tRNA ligase activity;aspartyl-tRNA aminoacylation;tRNA aminoacylation for protein translation;transferase activity;cytoplasm;DNA-directed DNA
ATP SYNTHASE LIPID BINDING PROTEIN MITOCHONDRIAL PRECURSOR EC3.6.3.14 ATP SYNTHASE PROTEOLIPID ATPASE 9 ATPASE SUBUNIT C	ENSANGT00000017326		D	0.794686	Up					0.428842	Up	-0.197061		ATP SYNTHASE LIPID BINDING PROTEIN MITOCHONDRIAL PRECURSOR EC3.6.3.14 ATP SYNTHASE PROTEOLIPID ATPASE 9 ATPASE SUBUNIT C
AUTOCRINE MOTILITY FACTOR RECEPTOR AMF RECEPTOR;	ENSANGT00000031351	AGAP007538-RA	D							-0.111098				Ubiquitin system component Cue
AUTOPHAGY 12	ENSANGT00000002536	AGAP012847-RA	D	1.12761	Up	0.0915779		0.50597	Up	0.74514	Up	-0.394183		AUTOPHAGY 12	GO:0000045;GO:0005737	autophagic vacuole formation;cytoplasm
AUTOPHAGY 12	ENSANGT00000016064	AGAP007296-RA	D	1.20573	Up	0.152229		0.685231	Up	0.213051		-0.478121		AUTOPHAGY 12	GO:0000045;GO:0005737	autophagic vacuole formation;cytoplasm
B CELL RECEPTOR ASSOCIATED 31 BCR ASSOCIATED BAP31 P28 BAP31	ENSANGT00000016315	AGAP010557-RA	D			0.243866		0.133964		0.372433		0.157887		B CELL RECEPTOR ASSOCIATED 31 BCR ASSOCIATED BAP31 P28 BAP31	GO:0006915;GO:0016021;GO:0005783;GO:0006886;GO:0005515	apoptosis;integral to membrane;endoplasmic reticulum;intracellular protein transport;protein binding
BAND 4 1	ENSANGT00000009134	AGAP012185-RA	D			0.00648333								BAND 4 1	GO:0005198;GO:0003779;GO:0005856	structural molecule activity;actin binding;cytoskeleton
BAP28	ENSANGT00000017181	AGAP009004-RA	D	-0.317585		0.032115		0.201177		-0.619884	Down	-0.0186805		BAP28	GO:0005488	binding
BARRIER TO AUTOINTEGRATION FACTOR	ENSANGT00000024260	AGAP008753-RA	D	-0.304367		-0.260756		0.024323		0.308307		0.292001		BARRIER TO AUTOINTEGRATION FACTOR	GO:0003677;GO:0005515;GO:0000004	DNA binding;protein binding;biological process unknown
BASIC FGF REPRESSED ZIC BINDING	ENSANGT00000009265	AGAP007714-RA	D	-0.370039		0.195549								BASIC FGF REPRESSED ZIC BINDING	GO:0005515	protein binding
BASIGIN PRECURSOR	ENSANGT00000019222	AGAP008408-RA	D	0.598778	Up	0.165743								BASIGIN PRECURSOR	GO:0007286	spermatid development
BAX INHIBITOR 1 BI 1 TESTIS ENHANCED GENE TRANSCRIPT	ENSANGT00000018745	AGAP005775-RA	D	0.365559		-0.201159		-0.194654		-0.288743				BAX INHIBITOR 1 BI 1 TESTIS ENHANCED GENE TRANSCRIPT	GO:0005515	protein binding
BBP 2	ENSANGT00000020438		D							0.0917109				BBP 2
BET1 HOMOLOG GOLGI VESICULAR MEMBRANE TRAFFICKING P18	ENSANGT00000016675	AGAP012272-RA	D	0.242493				0.227685						BET1 HOMOLOG GOLGI VESICULAR MEMBRANE TRAFFICKING P18	GO:0005515	protein binding
BETA 1 4 MANNOSYLTRANSFERASE	ENSANGT00000010464	AGAP003551-RA	D			0.112632		0.361032		0.0874423				BETA 1 4 MANNOSYLTRANSFERASE	GO:0009058;GO:0005515	biosynthesis;protein binding
BETA GLUCURONIDASE PRECURSOR EC3.2.1.31	ENSANGT00000021162	AGAP011859-RA	D					-0.788845	Down	-0.0143557		-0.123505		BETA GLUCURONIDASE PRECURSOR EC3.2.1.31	GO:0005975;GO:0004553	carbohydrate metabolism;hydrolase activity, hydrolyzing O-glycosyl compounds
BETA HEXOSAMINIDASE BETA CHAIN PRECURSOR EC3.2.1.52 N ACETYL BETA GLUCOSAMINIDASE BETA N ACETYLHEXOSAMINIDASE HEXOSAMINIDASE B	ENSANGT00000000312		D	-0.427339		0.113759		-0.80793	Down	0.643855	Up			BETA HEXOSAMINIDASE BETA CHAIN PRECURSOR EC3.2.1.52 N ACETYL BETA GLUCOSAMINIDASE BETA N ACETYLHEXOSAMINIDASE HEXOSAMINIDASE B
BETA HEXOSAMINIDASE BETA CHAIN PRECURSOR EC3.2.1.52 N ACETYL BETA GLUCOSAMINIDASE BETA N ACETYLHEXOSAMINIDASE HEXOSAMINIDASE B	ENSANGT00000019251	AGAP010056-RA	D	-0.53087										BETA HEXOSAMINIDASE BETA CHAIN PRECURSOR EC3.2.1.52 N ACETYL BETA GLUCOSAMINIDASE BETA N ACETYLHEXOSAMINIDASE HEXOSAMINIDASE B	GO:0005975;GO:0004563	carbohydrate metabolism;beta-N-acetylhexosaminidase activity
BIFUNCTIONAL 3' PHOSPHOADENOSINE 5' PHOSPHOSULFATE SYNTHETHASE 1 PAPS SYNTHETHASE 1 PAPSS 1 SULFURYLASE KINASE 1 SK1 SK 1 [INCLUDES: SULFATE ADENYLYLTRANSFERASE EC2.7.7.4 SULFATE ADENYLATE TRANSFERASE SAT ATP SULFURYLASE ; ADENYLYLSULFATE KINASE EC2.7.1	ENSANGT00000013942	AGAP001256-RA	D			-0.0166336		0.0860571						BIFUNCTIONAL 3' PHOSPHOADENOSINE 5' PHOSPHOSULFATE SYNTHETHASE 1 PAPS SYNTHETHASE 1 PAPSS 1 SULFURYLASE KINASE 1 SK1 SK 1 [INCLUDES: SULFATE ADENYLYLTRANSFERASE EC2.7.7.4 SULFATE ADENYLATE TRANSFERASE SAT ATP SULFURYLASE , ADENYLYLSULFATE KINASE EC2.7.1	GO:0016772;GO:0016301;GO:0004781;GO:0000103;GO:0005524	transferase activity, transferring phosphorus-containing groups;kinase activity;sulfate adenylyltransferase (ATP) activity;sulfate assimilation;ATP binding
BINDING	ENSANGT00000013682		D	0.352182		-0.0535678		0.344195	Up	-0.106394				BINDING
BIS 5' NUCLEOSYL TETRAPHOSPHATASE [ASYMMETRICAL] EC3.6.1.17 DIADENOSINE 5' 5''' P1 P4 TETRAPHOSPHATE ASYMMETRICAL HYDROLASE DIADENOSINE TETRAPHOSPHATASE AP4A HYDROLASE AP4AASE	ENSANGT00000019921	AGAP008495-RA	D	0.248093		0.225307		-0.0520794		0.0902206		0.436458		BIS 5' NUCLEOSYL TETRAPHOSPHATASE [ASYMMETRICAL] EC3.6.1.17 DIADENOSINE 5' 5''' P1 P4 TETRAPHOSPHATE ASYMMETRICAL HYDROLASE DIADENOSINE TETRAPHOSPHATASE AP4A HYDROLASE AP4AASE	GO:0008796	bis(5'-nucleosyl)-tetraphosphatase activity
Blood group Rhesus C/E and D polypeptide	ENSANGT00000013509	AGAP004329-RA	D			-0.742441	Down	-0.562871	Down	0.153374		0.410633		Blood group Rhesus C/E and D polypeptide;Protein of unknown function DUF786
BM 002	ENSANGT00000017552	AGAP001364-RA	D	-0.195128				-0.136836						BM 002	GO:0005554	molecular function unknown
BRAIN 44	ENSANGT00000015797	AGAP001417-RA	D	-0.0492739		0.0137671		-0.0737472						BRAIN 44
BRAIN 44	ENSANGT00000021402	AGAP004906-RA	D			0.111932		-0.0873672						BRAIN 44	GO:0005554	molecular function unknown
BRCA2 AND INTERACTING	ENSANGT00000014264	AGAP003476-RA	D	0.0502709				0.278398		-0.0202522		0.149485		BRCA2 AND INTERACTING	GO:0005515	protein binding
BRIDE OF SEVENLESS PRECURSOR	ENSANGT00000013404	AGAP004272-RA	D			0.496858								BRIDE OF SEVENLESS PRECURSOR	GO:0007601;GO:0008067;GO:0005118;GO:0004965;GO:0016020;GO:0016021;GO:0045466;GO:0005102;GO:0045467;GO:0007465;GO:0005902;GO:0045470	visual perception;metabotropic glutamate, GABA-B-like receptor activity;sevenless binding;GABA-B receptor activity;membrane;integral to membrane;R7 cell differentiation;receptor binding;R7 development;R7 cell fate commitment;microvillus;R8-mediated photor
BROMODOMAIN CONTAINING	ENSANGT00000016848	AGAP002807-RA	D			0.0747806		0.31126		-0.461478	Down	0.179695		BROMODOMAIN CONTAINING
BTB/POZ DOMAIN CONTAINING 9	ENSANGT00000021021	AGAP006690-RA	D			0.18293		0.467963						BTB/POZ DOMAIN CONTAINING 9
BYSTIN	ENSANGT00000010976	AGAP002923-RA	D			0.308619				0.126497				BYSTIN
C JUN AMINO TERMINAL KINASE INTERACTING 3 JNK INTERACTING 3 JIP 3 JNK MAP KINASE SCAFFOLD 3 MITOGEN ACTIVATED KINASE 8 INTERACTING 3	ENSANGT00000021823	AGAP005042-RA	D							-0.347265				C JUN AMINO TERMINAL KINASE INTERACTING 3 JNK INTERACTING 3 JIP 3 JNK MAP KINASE SCAFFOLD 3 MITOGEN ACTIVATED KINASE 8 INTERACTING 3	GO:0016192;GO:0008088;GO:0019894;GO:0030140	vesicle-mediated transport;axon cargo transport;kinesin binding;trans-Golgi network transport vesicle
C TERMINAL BINDING	ENSANGT00000017163	AGAP003893-RA	D	-0.128898		-0.224669		0.00548998		-0.181866		0.00479897		C TERMINAL BINDING	GO:0008152;GO:0051287;GO:0016616;GO:0006564;GO:0005515;GO:0001700	metabolism;NAD binding;oxidoreductase activity, acting on the CH-OH group of donors, NAD or NADP as acceptor;L-serine biosynthesis;protein binding;embryonic development (sensu Insecta)
C TERMINAL BINDING	ENSANGT00000022534		D					-0.0830074		0.282503				C TERMINAL BINDING
C TERMINAL BINDING	ENSANGT00000022547		D					0.0601415						C TERMINAL BINDING
CALCINEURIN B SUBUNIT PHOSPHATASE 2B REGULATORY SUBUNIT PHOSPHATASE 3 REGULATORY SUBUNIT B ALPHA	ENSANGT00000025281		D							0.128613				CALCINEURIN B SUBUNIT PHOSPHATASE 2B REGULATORY SUBUNIT PHOSPHATASE 3 REGULATORY SUBUNIT B ALPHA
CALCITONIN GENE RELATED PEPTIDE RECEPTOR COMPONENT CGRP RECEPTOR COMPONENT CGRP RCP CGRPRCP	ENSANGT00000016026	AGAP007220-RA	D							-0.206396				CALCITONIN GENE RELATED PEPTIDE RECEPTOR COMPONENT CGRP RECEPTOR COMPONENT CGRP RCP CGRPRCP
CALCIUM AND INTEGRIN BINDING 1 CALMYRIN DNA PKCS INTERACTING KINASE INTERACTING KIP CIB	ENSANGT00000019926	AGAP008474-RA	D			-0.152442		-0.192145						CALCIUM AND INTEGRIN BINDING 1 CALMYRIN DNA PKCS INTERACTING KINASE INTERACTING KIP CIB	GO:0005509	calcium ion binding
CALCIUM AND INTEGRIN BINDING 1 CALMYRIN DNA PKCS INTERACTING KINASE INTERACTING KIP CIB	ENSANGT00000029006	AGAP005524-RC	D	-0.141813										CALCIUM AND INTEGRIN BINDING 1 CALMYRIN DNA PKCS INTERACTING KINASE INTERACTING KIP CIB	GO:0005509	calcium ion binding
CALCIUM BINDING P22 CALCIUM BINDING CHP CALCINEURIN HOMOLOGOUS	ENSANGT00000013323	AGAP001760-RA	D	-0.589376	Down	0.105381		-0.425922		-0.0509091		-0.208357		CALCIUM BINDING P22 CALCIUM BINDING CHP CALCINEURIN HOMOLOGOUS	GO:0005509	calcium ion binding
CALCYCLIN BINDING CACYBP SIAH INTERACTING	ENSANGT00000017657	AGAP002107-RA	D					0.105217						CALCYCLIN BINDING CACYBP SIAH INTERACTING
CALCYPHOSINE	ENSANGT00000021556	AGAP007666-RA	D	-0.458533		-0.178286		0.18821						CALCYPHOSINE	GO:0005509	calcium ion binding
CALMODULIN;	ENSANGT00000002998	AGAP002536-RA	D			-0.0816389		0.347873						Calcium-binding EF-hand;Flagellar calcium-binding protein (calflagin);Recoverin	GO:0005509;GO:0005515	calcium ion binding;protein binding
CAMP DEPENDENT KINASE TYPE II REGULATORY CHAIN	ENSANGT00000022232	AGAP004940-RA	D					-0.124977						CAMP DEPENDENT KINASE TYPE II REGULATORY CHAIN	GO:0008603;GO:0005952;GO:0006468;GO:0007165;GO:0005515;GO:0007622;GO:0045475;GO:0005737;GO:0007623;GO:0007411;GO:0048148;GO:0048149	cAMP-dependent protein kinase regulator activity;cAMP-dependent protein kinase complex;protein amino acid phosphorylation;signal transduction;protein binding;rhythmic behavior;locomotor rhythm;cytoplasm;circadian rhythm;axon guidance;behavioral response t
CAMP REGULATED PHOSPHOPROTEIN 19 ARPP 19	ENSANGT00000013695	AGAP010476-RA	D			0.337822		0.4446						CAMP REGULATED PHOSPHOPROTEIN 19 ARPP 19	GO:0005515;GO:0009993;GO:0007584;GO:0018987	protein binding;oogenesis (sensu Insecta);response to nutrient;osmoregulation
CARNITINE O PALMITOYLTRANSFERASE MITOCHONDRIAL EC2.3.1.21 CPT	ENSANGT00000025228		D	-0.338057				-0.353846						CARNITINE O PALMITOYLTRANSFERASE MITOCHONDRIAL EC2.3.1.21 CPT
CASEIN KINASE I EC_2.7.1.- CKI;	ENSANGT00000031281	AGAP008476-RA	D							-0.045284		0.489548	Up	Protein kinase;Tyrosine protein kinase
CASEIN KINASE I EC_2.7.1.- CKI;	ENSANGT00000031750	AGAP000627-RB	D							-0.216926		-0.239741		Protein kinase;Serine/threonine protein kinase, active site	GO:0000166;GO:0016301;GO:0004672;GO:0006468;GO:0004674;GO:0016740;GO:0005524	nucleotide binding;kinase activity;protein kinase activity;protein amino acid phosphorylation;protein serine/threonine kinase activity;transferase activity;ATP binding
CASEIN KINASE I EC2.7.1.- CKI	ENSANGT00000019219	AGAP000627-RA	D	-0.42213		0.337485		0.237871		-0.190083				CASEIN KINASE I EC2.7.1.- CKI	GO:0000166;GO:0016301;GO:0004672;GO:0006468;GO:0004674;GO:0016740;GO:0005524	nucleotide binding;kinase activity;protein kinase activity;protein amino acid phosphorylation;protein serine/threonine kinase activity;transferase activity;ATP binding
CASEIN KINASE I EC2.7.1.- CKI	ENSANGT00000019224	AGAP008476-RA AGAP008477-RA	D							0.0498694		-0.188314		CASEIN KINASE I EC2.7.1.- CKI
CASEIN KINASE I EC2.7.1.- CKI	ENSANGT00000025219	AGAP000627-RC	D					0.228265		0.189905		-0.0761737		CASEIN KINASE I EC2.7.1.- CKI	GO:0000166;GO:0016301;GO:0004672;GO:0006468;GO:0004674;GO:0016740;GO:0005524	nucleotide binding;kinase activity;protein kinase activity;protein amino acid phosphorylation;protein serine/threonine kinase activity;transferase activity;ATP binding
CASEIN KINASE II BETA CHAIN CK II	ENSANGT00000019984		D					0.386451						CASEIN KINASE II BETA CHAIN CK II
CASEIN KINASE II BETA CHAIN CK II	ENSANGT00000025422	AGAP011438-RA	D	0.462126						0.373998				CASEIN KINASE II BETA CHAIN CK II	GO:0005956;GO:0008605;GO:0005515;GO:0005634;GO:0007622;GO:0006468;GO:0005829;GO:0007623;GO:0016319;GO:0008062;GO:0004680;GO:0004682	protein kinase CK2 complex;protein kinase CK2 regulator activity;protein binding;nucleus;rhythmic behavior;protein amino acid phosphorylation;cytosol;circadian rhythm;mushroom body development;eclosion rhythm;casein kinase activity;protein kinase CK2 acti
CASEIN KINASE II CHAIN CK II	ENSANGT00000017774	AGAP005569-RA	D							-0.13218				CASEIN KINASE II CHAIN CK II	GO:0000166;GO:0016301;GO:0004672;GO:0006468;GO:0004674;GO:0016740;GO:0005524;GO:0005634;GO:0045475;GO:0005829;GO:0007456;GO:0005956;GO:0004680;GO:0004682;GO:0007222	nucleotide binding;kinase activity;protein kinase activity;protein amino acid phosphorylation;protein serine/threonine kinase activity;transferase activity;ATP binding;nucleus;locomotor rhythm;cytosol;eye development (sensu Endopterygota);protein kinase C
CAT EYE SYNDROME CRITICAL REGION 1 PRECURSOR	ENSANGT00000021767	AGAP006907-RA	D							0.185919				CAT EYE SYNDROME CRITICAL REGION 1 PRECURSOR	GO:0019239;GO:0009168	deaminase activity;purine ribonucleoside monophosphate biosynthesis
CCAAT BINDING TRANSCRIPTION FACTOR SUBUNIT A CBF A NF Y CHAIN B NF YB CAAT BOX DNA BINDING SUBUNIT B	ENSANGT00000019734	AGAP008344-RA	D	0.115831				0.0871697						CCAAT BINDING TRANSCRIPTION FACTOR SUBUNIT A CBF A NF Y CHAIN B NF YB CAAT BOX DNA BINDING SUBUNIT B	GO:0043565;GO:0006350;GO:0005634;GO:0003677;GO:0005622;GO:0006355;GO:0005515	sequence-specific DNA binding;transcription;nucleus;DNA binding;intracellular;regulation of transcription, DNA-dependent;protein binding
CCR4 NOT TRANSCRIPTION COMPLEX SUBUNIT 2 CCR4 ASSOCIATED FACTOR 2	ENSANGT00000013681		D			-0.0792148		0.236853
CCR4 NOT TRANSCRIPTION COMPLEX SUBUNIT 2 CCR4 ASSOCIATED FACTOR 2	ENSANGT00000026135	AGAP003525-RA	D	0.0461871		0.0745532		0.126176		0.0445892		0.271262		CCR4 NOT TRANSCRIPTION COMPLEX SUBUNIT 2 CCR4 ASSOCIATED FACTOR 2	GO:0030528;GO:0045449;GO:0005634	transcription regulator activity;regulation of transcription;nucleus
CCR4 NOT TRANSCRIPTION COMPLEX SUBUNIT 3 CCR4 ASSOCIATED FACTOR 3	ENSANGT00000005181	AGAP009030-RA	D			0.185342		0.111557		-0.172089		0.20681		CCR4 NOT TRANSCRIPTION COMPLEX SUBUNIT 3 CCR4 ASSOCIATED FACTOR 3	GO:0030528;GO:0045449;GO:0005634	transcription regulator activity;regulation of transcription;nucleus
CCR4 NOT TRANSCRIPTION COMPLEX SUBUNIT 3 CCR4 ASSOCIATED FACTOR 3	ENSANGT00000026344	AGAP009030-RA	D							-0.480374				CCR4 NOT TRANSCRIPTION COMPLEX SUBUNIT 3 CCR4 ASSOCIATED FACTOR 3	GO:0030528;GO:0045449;GO:0005634	transcription regulator activity;regulation of transcription;nucleus
CDC5	ENSANGT00000011065	AGAP002954-RA	D							0.176051				CDC5	GO:0045449;GO:0005634;GO:0003677;GO:0005515	regulation of transcription;nucleus;DNA binding;protein binding
CDK5 REGULATORY SUBUNIT ASSOCIATED 3 CDK5 ACTIVATOR BINDING C53	ENSANGT00000015123	AGAP009811-RA	D			0.0304198		-0.393774				-0.174034		CDK5 REGULATORY SUBUNIT ASSOCIATED 3 CDK5 ACTIVATOR BINDING C53	GO:0005554;GO:0008372	molecular function unknown;cellular component unknown
CELL DIVISION CYCLE 16 HOMOLOG ANAPHASE PROMOTING COMPLEX SUBUNIT 6 APC6 CYCLOSOME SUBUNIT 6	ENSANGT00000020883	AGAP004623-RA	D	0.398998		-0.251709		0.753883	Up	0.459827		-0.942933	Down	CELL DIVISION CYCLE 16 HOMOLOG ANAPHASE PROMOTING COMPLEX SUBUNIT 6 APC6 CYCLOSOME SUBUNIT 6	GO:0005488;GO:0007049	binding;cell cycle
CELL GROWTH REGULATING NUCLEOLAR;	ENSANGT00000030727	AGAP006469-RA	D							-0.562707	Down	0.0287305		Bipartite nuclear localization signal
CELLULAR NUCLEIC ACID BINDING CNBP	ENSANGT00000011651	AGAP008075-RA	D	0.611205	Up	0.0536529		0.286913		-0.0804409		-0.210858		CELLULAR NUCLEIC ACID BINDING CNBP	GO:0003676;GO:0008270	nucleic acid binding;zinc ion binding
CELLULAR TUMOR ANTIGEN P53 TUMOR SUPPRESSOR P53	ENSANGT00000014785	AGAP002352-RA	D	0.322268		0.102968		0.203366		0.429871		-0.116528		CELLULAR TUMOR ANTIGEN P53 TUMOR SUPPRESSOR P53	GO:0005634;GO:0003677;GO:0003700;GO:0006355	nucleus;DNA binding;transcription factor activity;regulation of transcription, DNA-dependent
CENTAURIN DELTA 2 CNT D2	ENSANGT00000019878	AGAP000126-RA	D			0.162582		0.382447		0.308675				CENTAURIN DELTA 2 CNT D2
CENTAURIN GAMMA	ENSANGT00000016918	AGAP012088-RA	D									-0.206669		CENTAURIN GAMMA	GO:0043087	regulation of GTPase activity
CGI 140;	ENSANGT00000015128	AGAP007000-RA	D	0.486203		0.0742106		0.0238499		-0.0452671				Protein of unknown function UPF0139	GO:0005554;GO:0005515	molecular function unknown;protein binding
CGI 141	ENSANGT00000015000	AGAP002357-RA	D	0.731064	Up	0.20529		0.72741	Up	0.240021		0.20954		CGI 141	GO:0016192	vesicle-mediated transport
CGMP DEPENDENT KINASE EC2.7.1.37 CGK	ENSANGT00000011546	AGAP008039-RA	D					0.333757						CGMP DEPENDENT KINASE EC2.7.1.37 CGK	GO:0000166;GO:0016301;GO:0004672;GO:0006468;GO:0004674;GO:0016740;GO:0005524	nucleotide binding;kinase activity;protein kinase activity;protein amino acid phosphorylation;protein serine/threonine kinase activity;transferase activity;ATP binding
CHROMOSOME UNDETERMINED WHOLE GENOME SHOTGUN SEQUENCE;	ENSANGT00000030555		D							-0.331593
CLN3 BATTENIN	ENSANGT00000002739	AGAP003934-RA	D			-0.0375352		-0.305797		-0.243981				CLN3 BATTENIN	GO:0016020	membrane
COATOMER BETA SUBUNIT BETA COAT BETA COP	ENSANGT00000016931	AGAP001399-RA	D							0.14163				COATOMER BETA SUBUNIT BETA COAT BETA COP	GO:0005488;GO:0006605;GO:0005795;GO:0005515;GO:0005794	binding;protein targeting;Golgi stack;protein binding;Golgi apparatus
COLON CANCER ASSOCIATED MIC1 MIC 1	ENSANGT00000009374		D			0.291944		-0.155812		-0.0136326				COLON CANCER ASSOCIATED MIC1 MIC 1
COMPLEX I INTERMEDIATE ASSOCIATED 30 MITOCHONDRIAL PRECURSOR	ENSANGT00000010307	AGAP000842-RA	D	-0.100802		-0.310366		-0.223403		-0.156175		0.281948		COMPLEX I INTERMEDIATE ASSOCIATED 30 MITOCHONDRIAL PRECURSOR
CONSERVED OLIGOMERIC GOLGI COMPLEX COMPONENT 3	ENSANGT00000014253	AGAP003970-RA	D					-0.0533136						CONSERVED OLIGOMERIC GOLGI COMPLEX COMPONENT 3	GO:0005801;GO:0016020;GO:0006886;GO:0005515	Golgi cis-face;membrane;intracellular protein transport;protein binding
CONSERVED OLIGOMERIC GOLGI COMPLEX COMPONENT 7	ENSANGT00000017024	AGAP004439-RA	D					-0.356733						CONSERVED OLIGOMERIC GOLGI COMPLEX COMPONENT 7	GO:0003700;GO:0006355;GO:0005515	transcription factor activity;regulation of transcription, DNA-dependent;protein binding
COP COATED VESICLE MEMBRANE P24 PRECURSOR	ENSANGT00000017729	AGAP004743-RA	D	-0.126065		0.175794		-0.460024		-0.155685		-0.157156		COP COATED VESICLE MEMBRANE P24 PRECURSOR	GO:0016021;GO:0006810;GO:0005515	integral to membrane;transport;protein binding
COP9 SIGNALOSOME COMPLEX SUBUNIT 2 SIGNALOSOME SUBUNIT 2 SGN2 THYROID RECEPTOR INTERACTING 15 TRIP15	ENSANGT00000013098	AGAP008598-RA	D							0.0673431		0.160825		COP9 SIGNALOSOME COMPLEX SUBUNIT 2 SIGNALOSOME SUBUNIT 2 SGN2 THYROID RECEPTOR INTERACTING 15 TRIP15	GO:0005488;GO:0005515;GO:0005737	binding;protein binding;cytoplasm
COP9 SIGNALOSOME SUBUNIT 8	ENSANGT00000016753	AGAP008857-RA	D			0.00389091		0.0314494						COP9 SIGNALOSOME SUBUNIT 8	GO:0000338;GO:0019781	protein deneddylation;NEDD8 activating enzyme activity
COPIA GAG INT POL [CONTAINS: COPIA VLP PROTEIN; COPIA PROTEASE EC3.4.23.- ]	ENSANGT00000016167		D					-0.539646	Down					COPIA GAG INT POL [CONTAINS: COPIA VLP PROTEIN, COPIA PROTEASE EC3.4.23.- ]
CORE BINDING FACTOR BETA SUBUNIT CBF BETA POLYOMAVIRUS ENHANCER BINDING 2 BETA SUBUNIT PEBP2 BETA PEA2 BETA SL3 3 ENHANCER FACTOR 1 BETA SUBUNIT SL3/AKV CORE BINDING FACTOR BETA SUBUNIT	ENSANGT00000014889	AGAP000317-RA	D							-0.0378486				CORE BINDING FACTOR BETA SUBUNIT CBF BETA POLYOMAVIRUS ENHANCER BINDING 2 BETA SUBUNIT PEBP2 BETA PEA2 BETA SL3 3 ENHANCER FACTOR 1 BETA SUBUNIT SL3/AKV CORE BINDING FACTOR BETA SUBUNIT	GO:0005634;GO:0003713;GO:0005515;GO:0046982;GO:0008134;GO:0006357	nucleus;transcription coactivator activity;protein binding;protein heterodimerization activity;transcription factor binding;regulation of transcription from RNA polymerase II promoter
CORNICHON	ENSANGT00000019460	AGAP008974-RA	D					0.0457272						CORNICHON	GO:0016020;GO:0007242;GO:0005515;GO:0006810;GO:0008104;GO:0008298;GO:0007350;GO:0046843;GO:0009953;GO:0006888;GO:0045451;GO:0045450;GO:0008314;GO:0009952;GO:0030722;GO:0048126	membrane;intracellular signaling cascade;protein binding;transport;protein localization;intracellular mRNA localization;blastoderm segmentation;dorsal appendage formation;dorsal/ventral pattern formation;ER to Golgi vesicle-mediated transport;pole plasm o
CORONIN	ENSANGT00000020541	AGAP000930-RA	D							-0.493711	Down	-0.417555		CORONIN
CYCLIN C	ENSANGT00000013964	AGAP004240-RA	D			0.375485		-0.178803						CYCLIN C	GO:0000074;GO:0005515;GO:0016538	regulation of progression through cell cycle;protein binding;cyclin-dependent protein kinase regulator activity
CYCLIN T1 CYCLIN T CYCT1	ENSANGT00000012356	AGAP008002-RA	D					0.531603				-0.505847		CYCLIN T1 CYCLIN T CYCT1	GO:0045449;GO:0019901;GO:0000079;GO:0000074;GO:0005515	regulation of transcription;protein kinase binding;regulation of cyclin dependent protein kinase activity;regulation of progression through cell cycle;protein binding
D 3 PHOSPHOGLYCERATE DEHYDROGENASE EC1.1.1.95 3 PGDH	ENSANGT00000016770	AGAP008849-RA	D			-0.259426		-0.268401						D 3 PHOSPHOGLYCERATE DEHYDROGENASE EC1.1.1.95 3 PGDH	GO:0008152;GO:0051287;GO:0016616;GO:0006564	metabolism;NAD binding;oxidoreductase activity, acting on the CH-OH group of donors, NAD or NADP as acceptor;L-serine biosynthesis
D DOPAMINE RECEPTOR	ENSANGT00000027582	AGAP004034-RB	D					0.330997		0.37662		-0.518414		D DOPAMINE RECEPTOR
DB83	ENSANGT00000012256		D			0.13401		0.0427992		-0.212857				DB83
DEBRANCHING ENZYME	ENSANGT00000013430	AGAP006805-RA	D	0.173832		0.100538		0.439346	Up					DEBRANCHING ENZYME	GO:0016788;GO:0016787;GO:0006397;GO:0005515	hydrolase activity, acting on ester bonds;hydrolase activity;mRNA processing;protein binding
DEDICATOR OF CYTOKINESIS	ENSANGT00000011004	AGAP004320-RA	D					0.476984				-0.455955		DEDICATOR OF CYTOKINESIS	GO:0005525;GO:0051020;GO:0005085	GTP binding;GTPase binding;guanyl-nucleotide exchange factor activity
DEFENDER AGAINST CELL DEATH 1 DAD 1	ENSANGT00000019361	AGAP008491-RA	D	-0.325541		-0.104889		-0.123258						DEFENDER AGAINST CELL DEATH 1 DAD 1
DEK	ENSANGT00000026262		D	0.118512						-0.0667787				DEK
DELTA 1 PYRROLINE 5 CARBOXYLATE SYNTHETASE P5CS GLUTAMATE 5 KINASE EC2.7.2.11 GAMMA GLUTAMYL KINASE GK ; GAMMA GLUTAMYL PHOSPHATE REDUCTASE GPR EC1.2.1.- 41 GLUTAMATE 5 SEMIALDEHYDE DEHYDROGENASE GLUTAMYL GAMMA SEMIALDEHYDE DEHYDROGENASE ]	ENSANGT00000021964	AGAP002518-RA	D	-0.716447	Down	-0.220065		-0.517823	Down					DELTA 1 PYRROLINE 5 CARBOXYLATE SYNTHETASE P5CS GLUTAMATE 5 KINASE EC2.7.2.11 GAMMA GLUTAMYL KINASE GK , GAMMA GLUTAMYL PHOSPHATE REDUCTASE GPR EC1.2.1.- 41 GLUTAMATE 5 SEMIALDEHYDE DEHYDROGENASE GLUTAMYL GAMMA SEMIALDEHYDE DEHYDROGENASE ]	GO:0003824;GO:0008152;GO:0016491;GO:0004349;GO:0004350;GO:0016740;GO:0005737;GO:0008652;GO:0006561	catalytic activity;metabolism;oxidoreductase activity;glutamate 5-kinase activity;glutamate-5-semialdehyde dehydrogenase activity;transferase activity;cytoplasm;amino acid biosynthesis;proline biosynthesis
DEMATIN ERYTHROCYTE MEMBRANE BAND 4 9	ENSANGT00000007026	AGAP005425-RA	D					0.680274	Up					DEMATIN ERYTHROCYTE MEMBRANE BAND 4 9	GO:0046872;GO:0008270	metal ion binding;zinc ion binding
DENSITY REGULATED	ENSANGT00000017070	AGAP006125-RA	D			0.0345744		-0.020594		-0.0349332				DENSITY REGULATED	GO:0003743;GO:0006413;GO:0005515	translation initiation factor activity;translational initiation;protein binding
DEVELOPMENTALLY REGULATED GTP BINDING DRG	ENSANGT00000016179	AGAP010624-RA	D	0.534812		0.0396558		-0.195722		0.127026		0.234268		DEVELOPMENTALLY REGULATED GTP BINDING DRG	GO:0000166;GO:0005525;GO:0005622;GO:0005515	nucleotide binding;GTP binding;intracellular;protein binding
DIAMINE ACETYLTRANSFERASE EC2.3.1.57 SPERMIDINE/SPERMINE N 1 ACETYLTRANSFERASE SSAT PUTRESCINE ACETYLTRANSFERASE	ENSANGT00000021670	AGAP002239-RA	D	0.633563	Up	0.143676		-0.0144746		-0.0692129		-0.127988		DIAMINE ACETYLTRANSFERASE EC2.3.1.57 SPERMIDINE/SPERMINE N 1 ACETYLTRANSFERASE SSAT PUTRESCINE ACETYLTRANSFERASE
DIHYDROLIPOYL DEHYDROGENASE MITOCHONDRIAL PRECURSOR EC1.8.1.4 DIHYDROLIPOAMIDE DEHYDROGENASE	ENSANGT00000019195	AGAP011629-RA	D	-0.379025		-0.433409	Down	-0.334628	Down	0.0639943		-0.0620398		DIHYDROLIPOYL DEHYDROGENASE MITOCHONDRIAL PRECURSOR EC1.8.1.4 DIHYDROLIPOAMIDE DEHYDROGENASE	GO:0050660;GO:0016491;GO:0006118;GO:0015036;GO:0005737;GO:0004148	FAD binding;oxidoreductase activity;electron transport;disulfide oxidoreductase activity;cytoplasm;dihydrolipoyl dehydrogenase activity
DIHYDROLIPOYLLYSINE RESIDUE SUCCINYLTRANSFERASE COMPONENT OF 2 OXOGLUTARATE DEHYDROGENASE COMPLEX MITOCHONDRIAL PRECURSOR EC2.3.1.61 DIHYDROLIPOAMIDE SUCCINYLTRANSFERASE COMPONENT OF 2 OXOGLUTARATE DEHYDROGENASE COMPLEX E2 E2K	ENSANGT00000010144	AGAP004055-RA	D					-0.240547						DIHYDROLIPOYLLYSINE RESIDUE SUCCINYLTRANSFERASE COMPONENT OF 2 OXOGLUTARATE DEHYDROGENASE COMPLEX MITOCHONDRIAL PRECURSOR EC2.3.1.61 DIHYDROLIPOAMIDE SUCCINYLTRANSFERASE COMPONENT OF 2 OXOGLUTARATE DEHYDROGENASE COMPLEX E2 E2K	GO:0006099;GO:0031405;GO:0045252;GO:0004149;GO:0008152;GO:0008415	tricarboxylic acid cycle;lipoic acid binding;oxoglutarate dehydrogenase complex;dihydrolipoyllysine-residue succinyltransferase activity;metabolism;acyltransferase activity
DIHYDROPTERIDINE REDUCTASE EC1.5.1.34 HDHPR QUINOID DIHYDROPTERIDINE REDUCTASE	ENSANGT00000022132	AGAP002534-RA	D	0.422072		-0.24698		0.035294		0.0110786		0.181659		DIHYDROPTERIDINE REDUCTASE EC1.5.1.34 HDHPR QUINOID DIHYDROPTERIDINE REDUCTASE	GO:0008152;GO:0016491	metabolism;oxidoreductase activity
DIHYDROPYRIMIDINE DEHYDROGENASE [NADP+] EC1.3.1.2 DPD DHPDHASE DIHYDROURACIL DEHYDROGENASE DIHYDROTHYMINE DEHYDROGENASE	ENSANGT00000016011	AGAP001021-RA	D			-0.637517	Down	-0.0654224						DIHYDROPYRIMIDINE DEHYDROGENASE [NADP+] EC1.3.1.2 DPD DHPDHASE DIHYDROURACIL DEHYDROGENASE DIHYDROTHYMINE DEHYDROGENASE	GO:0005489;GO:0005506;GO:0006207;GO:0016020;GO:0016491;GO:0006118;GO:0004152;GO:0004158;GO:0015036;GO:0005737;GO:0005515	electron transporter activity;iron ion binding;'de novo' pyrimidine base biosynthesis;membrane;oxidoreductase activity;electron transport;dihydroorotate dehydrogenase activity;dihydroorotate oxidase activity;disulfide oxidoreductase activity;cytoplasm;pro
DIPHOSPHOMEVALONATE DECARBOXYLASE EC_4.1.1.33 MEVALONATE PYROPHOSPHATE DECARBOXYLASE MEVALONATE DIPHOSPHO DECARBOXYLASE;	ENSANGT00000018147	AGAP001611-RA	D							-0.191032				GHMP kinase	GO:0016301;GO:0008299;GO:0016310;GO:0004163;GO:0005524	kinase activity;isoprenoid biosynthesis;phosphorylation;diphosphomevalonate decarboxylase activity;ATP binding
DISULFIDE ISOMERASE PRECURSOR EC_5.3.4.1	ENSANGT00000011666		D			-0.107374		-0.148382
DISULFIDE ISOMERASE PRECURSOR EC_5.3.4.1 PDI PROLYL 4 HYDROXYLASE BETA SUBUNIT;	ENSANGT00000028987	AGAP012407-RA	D			0.151254		-0.140682		0.141938		0.044313		Endoplasmic reticulum targeting sequence;Rabaptin;Thioredoxin domain 2;Thioredoxin-related	GO:0005489;GO:0005783;GO:0006118;GO:0016853	electron transporter activity;endoplasmic reticulum;electron transport;isomerase activity
DISULFIDE ISOMERASE PRECURSOR EC5.3.4.1	ENSANGT00000017364	AGAP000044-RA	D							0.149573		-0.0336826		DISULFIDE ISOMERASE PRECURSOR EC5.3.4.1
DISULFIDE ISOMERASE PRECURSOR EC5.3.4.1	ENSANGT00000028518	AGAP007393-RB	D	0.652183	Up	-0.272454		-0.160818		0.124649		-0.101751		DISULFIDE ISOMERASE PRECURSOR EC5.3.4.1	GO:0005489;GO:0005783;GO:0006118;GO:0016853;GO:0005515	electron transporter activity;endoplasmic reticulum;electron transport;isomerase activity;protein binding
DNA BINDING RFXANK REGULATORY FACTOR X SUBUNIT B RFX B ANKYRIN REPEAT 1	ENSANGT00000026594	AGAP009822-RA	D					0.491043	Up	0.261824				DNA BINDING RFXANK REGULATORY FACTOR X SUBUNIT B RFX B ANKYRIN REPEAT 1	GO:0005515	protein binding
DNA DEPENDENT KINASE CATALYTIC SUBUNIT EC2.7.1.37 DNA PKCS P460	ENSANGT00000002762	AGAP003967-RA	D							0.115238		0.189686		DNA DEPENDENT KINASE CATALYTIC SUBUNIT EC2.7.1.37 DNA PKCS P460	GO:0016773;GO:0004677;GO:0005634;GO:0003677;GO:0006303;GO:0005524	phosphotransferase activity, alcohol group as acceptor;DNA-dependent protein kinase activity;nucleus;DNA binding;double-strand break repair via nonhomologous end-joining;ATP binding
DNA METHYLTRANSFERASE 1 ASSOCIATED 1 DNMT1 ASSOCIATED 1 DNMAP1	ENSANGT00000017895	AGAP007387-RA	D							-0.157703		0.103967		DNA METHYLTRANSFERASE 1 ASSOCIATED 1 DNMT1 ASSOCIATED 1 DNMAP1	GO:0005634;GO:0016481;GO:0005515	nucleus;negative regulation of transcription;protein binding
DOLICHYL DIPHOSPHOOLIGOSACCHARIDE GLYCOSYLTRANSFERASE 48 KDA SUBUNIT EC2.4.1.119 OLIGOSACCHARYL TRANSFERASE 48 KDA SUBUNIT DDOST 48 KDA SUBUNIT	ENSANGT00000021015	AGAP006383-RA	D			-0.279298		-0.21828		0.187275				DOLICHYL DIPHOSPHOOLIGOSACCHARIDE GLYCOSYLTRANSFERASE 48 KDA SUBUNIT EC2.4.1.119 OLIGOSACCHARYL TRANSFERASE 48 KDA SUBUNIT DDOST 48 KDA SUBUNIT	GO:0005789;GO:0004579;GO:0018279	endoplasmic reticulum membrane;dolichyl-diphosphooligosaccharide-protein glycotransferase activity;protein amino acid N-linked glycosylation via asparagine
DOLICHYL DIPHOSPHOOLIGOSACCHARIDE GLYCOSYLTRANSFERASE 63 KDA SUBUNIT PRECURSOR EC2.4.1.119 RIBOPHORIN II RPN II	ENSANGT00000020783	AGAP007638-RA	D			0.264697		0.128226		0.410808				DOLICHYL DIPHOSPHOOLIGOSACCHARIDE GLYCOSYLTRANSFERASE 63 KDA SUBUNIT PRECURSOR EC2.4.1.119 RIBOPHORIN II RPN II	GO:0005789;GO:0004579;GO:0018279;GO:0008250	endoplasmic reticulum membrane;dolichyl-diphosphooligosaccharide-protein glycotransferase activity;protein amino acid N-linked glycosylation via asparagine;oligosaccharyl transferase complex
DOLICHYL DIPHOSPHOOLIGOSACCHARIDE GLYCOSYLTRANSFERASE 67 KDA SUBUNIT PRECURSOR EC2.4.1.119 RIBOPHORIN I RPN I	ENSANGT00000012578	AGAP010174-RA	D					0.0756931		0.157313		0.193537		DOLICHYL DIPHOSPHOOLIGOSACCHARIDE GLYCOSYLTRANSFERASE 67 KDA SUBUNIT PRECURSOR EC2.4.1.119 RIBOPHORIN I RPN I	GO:0004579;GO:0016021;GO:0005783;GO:0006486	dolichyl-diphosphooligosaccharide-protein glycotransferase activity;integral to membrane;endoplasmic reticulum;protein amino acid glycosylation
DOLICHYL P MAN:MAN 7 GLCNAC 2 PP DOLICHYL ALPHA 1 6 MANNOSYLTRANSFERASE EC2.4.1.- MANNOSYLTRANSFERASE ALG12 HOMOLOG	ENSANGT00000019882	AGAP000102-RA	D	0.495523		-0.140304		0.396678		0.307312				DOLICHYL P MAN:MAN 7 GLCNAC 2 PP DOLICHYL ALPHA 1 6 MANNOSYLTRANSFERASE EC2.4.1.- MANNOSYLTRANSFERASE ALG12 HOMOLOG
DOLICHYL PYROPHOSPHATE MAN9GLCNAC2 ALPHA 1 3 GLUCOSYLTRANSFERASE EC2.4.1.- DOLICHYL P GLC:MAN9GLCNAC2 PP DOLICHYL GLUCOSYLTRANSFERASE	ENSANGT00000021398		D			0.0343302		-0.184682		0.0438463				DOLICHYL PYROPHOSPHATE MAN9GLCNAC2 ALPHA 1 3 GLUCOSYLTRANSFERASE EC2.4.1.- DOLICHYL P GLC:MAN9GLCNAC2 PP DOLICHYL GLUCOSYLTRANSFERASE
DOUBLE STRANDED RNA BINDING STAUFEN HOMOLOG	ENSANGT00000019093	AGAP007478-RA	D									-0.54559	Down	DOUBLE STRANDED RNA BINDING STAUFEN HOMOLOG	GO:0003725;GO:0005622;GO:0003729;GO:0005938;GO:0003730;GO:0046011;GO:0008017;GO:0007317;GO:0008104;GO:0008298;GO:0019094;GO:0007400;GO:0045034;GO:0045167;GO:0045180;GO:0046012;GO:0045179;GO:0007315;GO:0045451;GO:0007616;GO:0007316;GO:0045450;GO:0007318;GO	double-stranded RNA binding;intracellular;mRNA binding;cell cortex;mRNA 3'-UTR binding;regulation of oskar mRNA translation;microtubule binding;regulation of pole plasm oskar mRNA localization;protein localization;intracellular mRNA localization;pole plas
DOUBLESEX	ENSANGT00000020063	AGAP000431-RA	D							0.532019				DOUBLESEX	GO:0005634;GO:0003677;GO:0003700;GO:0006355;GO:0007548;GO:0005515	nucleus;DNA binding;transcription factor activity;regulation of transcription, DNA-dependent;sex differentiation;protein binding
DPY 30;	ENSANGT00000030302	AGAP007884-RA	D							-0.0818908				Dpy-30
DROMYOSUPPRESSIN PRECURSOR TDVDHVFLRFAMIDE	ENSANGT00000011771	AGAP001474-RA	D	-1.0732	Down									DROMYOSUPPRESSIN PRECURSOR TDVDHVFLRFAMIDE	GO:0005184	neuropeptide hormone activity
DUAL SPECIFICITY MITOGEN ACTIVATED KINASE KINASE EC2.7.1.- MAP KINASE KINASE MAPKK ERK ACTIVATOR KINASE MAPK/ERK KINASE	ENSANGT00000020473	AGAP001103-RA	D	-1.09103	Down	0.156082								DUAL SPECIFICITY MITOGEN ACTIVATED KINASE KINASE EC2.7.1.- MAP KINASE KINASE MAPKK ERK ACTIVATOR KINASE MAPK/ERK KINASE	GO:0000166;GO:0016301;GO:0004672;GO:0006468;GO:0004674;GO:0016740;GO:0005524;GO:0007165;GO:0008595;GO:0000165;GO:0004708	nucleotide binding;kinase activity;protein kinase activity;protein amino acid phosphorylation;protein serine/threonine kinase activity;transferase activity;ATP binding;signal transduction;determination of anterior/posterior axis, embryo;MAPKKK cascade;MAP
DUAL SPECIFICITY TESTIS SPECIFIC KINASE 1 EC2.7.1.37 EC2.7.1.- 112 TESTICULAR KINASE 1	ENSANGT00000029680		D	0.901216	Up	0.224535		0.168201						DUAL SPECIFICITY TESTIS SPECIFIC KINASE 1 EC2.7.1.37 EC2.7.1.- 112 TESTICULAR KINASE 1	GO:0016301;GO:0004672;GO:0006468;GO:0016740;GO:0005524	kinase activity;protein kinase activity;protein amino acid phosphorylation;transferase activity;ATP binding
DYSTROPHIA MYOTONICA CONTAINING WD REPEAT MOTIF DMR N9	ENSANGT00000028838	AGAP002173-RA	D			0.0304868		0.66096	Up	-0.0639095				DYSTROPHIA MYOTONICA CONTAINING WD REPEAT MOTIF DMR N9
E Y 2 HOMOLOG DC6	ENSANGT00000025501		D					-0.196457						E Y 2 HOMOLOG DC6
E3 UBIQUITIN LIGASE	ENSANGT00000028846	AGAP012366-RA	D							-0.20903				E3 UBIQUITIN LIGASE	GO:0006512;GO:0005622;GO:0006464;GO:0004842	ubiquitin cycle;intracellular;protein modification;ubiquitin-protein ligase activity
E3 UBIQUITIN LIGASE HECTD1 HECT DOMAIN CONTAINING 1 E3 LIGASE INHIBIN RECEPTOR EULIR;	ENSANGT00000005472	AGAP009511-RA	D					-0.279641		-0.868318	Down	0.0816506		Ankyrin;HEAT;HECT;L-type voltage-dependent calcium channel alpha 1C subunit;Mib_herc2;Phosphopantetheine attachment site;Sad1/UNC-like, C-terminal	GO:0005488;GO:0006512;GO:0005622;GO:0006464;GO:0004842;GO:0005515	binding;ubiquitin cycle;intracellular;protein modification;ubiquitin-protein ligase activity;protein binding
ECHINODERM MICROTUBULE ASSOCIATED	ENSANGT00000020028	AGAP012350-RA	D					-0.046291				-0.310619		ECHINODERM MICROTUBULE ASSOCIATED
EH DOMAIN CONTAINING;	ENSANGT00000031825	AGAP004593-RA	D							0.0698438				Calcium-binding EF-hand;EPS15 homology (EH)
ENDORIBONUCLEASE EC3.1.26.-	ENSANGT00000016543	AGAP012289-RA	D							-0.325931				ENDORIBONUCLEASE EC3.1.26.-	GO:0005515;GO:0016246;GO:0030423;GO:0030422;GO:0035087	protein binding;RNA interference;RNA interference, targeting of mRNA for destruction;RNA interference, production of siRNA;RNA interference, siRNA loading onto RISC
ENOLASE EC4.2.1.11 2 PHOSPHO D GLYCERATE HYDRO LYASE	ENSANGT00000018531	AGAP007827-RA	D	-0.43933		-0.529256	Down	-0.540715	Down	0.135839		-0.089998		ENOLASE EC4.2.1.11 2 PHOSPHO D GLYCERATE HYDRO LYASE	GO:0000015;GO:0004634;GO:0006096;GO:0016829;GO:0000287	phosphopyruvate hydratase complex;phosphopyruvate hydratase activity;glycolysis;lyase activity;magnesium ion binding
ENSANGG00000017864ENSANGT00000020353ENSANGE00000096461	E		D			-0.201201
ENSANGT00000011231	ENSANGT00000011231	AGAP004156-RA	D					-0.0668299
ENSANGT00000026497	ENSANGT00000026497	AGAP009843-RA	D	0.653018	Up					0.557494	Up	-0.380654		ENSANGT00000026497	GO:0003824;GO:0004629;GO:0005975;GO:0007165;GO:0007242;GO:0008889;GO:0006071	catalytic activity;phospholipase C activity;carbohydrate metabolism;signal transduction;intracellular signaling cascade;glycerophosphodiester phosphodiesterase activity;glycerol metabolism
ENSANGT00000028748	ENSANGT00000028748	AGAP012862-RA	D	1.40303	Up			0.524598		0.31316		-0.233748		ATROPHIN 1 INTERACTING 1 MEMBRANE ASSOCIATED GUANYLATE KINASE INVERTED 2 MAGI 2
EPIDIDYMAL SECRETORY E1 PRECURSOR NIEMANN PICK TYPE C2 HOMOLOG	ENSANGT00000015637		D			0.208081		0.400997		-0.0809638				EPIDIDYMAL SECRETORY E1 PRECURSOR NIEMANN PICK TYPE C2 HOMOLOG
ER LUMEN RETAINING RECEPTOR	ENSANGT00000025894	AGAP010225-RA	D	0.274614		0.127847		0.393051		0.172934		-0.0700907		ER LUMEN RETAINING RECEPTOR	GO:0046923;GO:0006621;GO:0016021;GO:0005783;GO:0015031;GO:0006810;GO:0004872	ER retention sequence binding;protein retention in ER;integral to membrane;endoplasmic reticulum;protein transport;transport;receptor activity
ERGIC 53 PRECURSOR ER GOLGI INTERMEDIATE COMPARTMENT 53 KDA LECTIN MANNOSE BINDING 1	ENSANGT00000014225	AGAP005404-RA	D							0.0747215				ERGIC 53 PRECURSOR ER GOLGI INTERMEDIATE COMPARTMENT 53 KDA LECTIN MANNOSE BINDING 1	GO:0005795;GO:0016020;GO:0015031;GO:0006810;GO:0005515	Golgi stack;membrane;protein transport;transport;protein binding
ETHANOLAMINE PHOSPHATE CYTIDYLYLTRANSFERASE EC_2.7.7.14 PHOSPHORYLETHANOLAMINE TRANSFERASE CTP:PHOSPHOETHANOLAMINE CYTIDYLYLTRANSFERASE	ENSANGT00000029575		D			0.27397		-0.0949463
ETHANOLAMINE PHOSPHATE CYTIDYLYLTRANSFERASE EC2.7.7.14 PHOSPHORYLETHANOLAMINE TRANSFERASE CTP:PHOSPHOETHANOLAMINE CYTIDYLYLTRANSFERASE	ENSANGT00000012337	AGAP009264-RA	D	1.52742	Up	0.367167		0.462712	Up	0.128406		0.170507		ETHANOLAMINE PHOSPHATE CYTIDYLYLTRANSFERASE EC2.7.7.14 PHOSPHORYLETHANOLAMINE TRANSFERASE CTP:PHOSPHOETHANOLAMINE CYTIDYLYLTRANSFERASE	GO:0016779;GO:0009058;GO:0005515;GO:0042439	nucleotidyltransferase activity;biosynthesis;protein binding;ethanolamine and derivative metabolism
ETS	ENSANGT00000011131	AGAP009494-RA	D			0.185258								ETS
EXOCYST COMPLEX COMPONENT 7 EXOCYST COMPLEX COMPONENT EXO70	ENSANGT00000020931		D			-0.126922		0.0575422						EXOCYST COMPLEX COMPONENT 7 EXOCYST COMPLEX COMPONENT EXO70
EXOCYST COMPLEX COMPONENT SEC15	ENSANGT00000011350	AGAP006648-RA	D							-0.00812636				EXOCYST COMPLEX COMPONENT SEC15	GO:0000145;GO:0006904;GO:0007269;GO:0016081;GO:0016080	exocyst;vesicle docking during exocytosis;neurotransmitter secretion;synaptic vesicle docking during exocytosis;synaptic vesicle targeting
EXONUCLEASE GOR EC3.1.-.-	ENSANGT00000014161	AGAP005406-RA	D							0.542126	Up			EXONUCLEASE GOR EC3.1.-.-	GO:0005622;GO:0004527;GO:0005515	intracellular;exonuclease activity;protein binding
EXOSOME COMPLEX EXONUCLEASE RRP40 EC3.1.13.- RIBOSOMAL RNA PROCESSING 40 EXOSOME COMPONENT 3	ENSANGT00000024125	AGAP010247-RA	D					-0.0701024		-0.10029				EXOSOME COMPLEX EXONUCLEASE RRP40 EC3.1.13.- RIBOSOMAL RNA PROCESSING 40 EXOSOME COMPONENT 3	GO:0003676	nucleic acid binding
EXOSOME COMPLEX EXONUCLEASE RRP42 EC_3.1.13.- RIBOSOMAL RNA PROCESSING 42 EXOSOME COMPONENT 7;	ENSANGT00000023310		D			0.408482								Exoribonuclease	GO:0000175;GO:0006396;GO:0003723	3'-5'-exoribonuclease activity;RNA processing;RNA binding
EXOSOME COMPLEX EXONUCLEASE RRP42 EC3.1.13.- RIBOSOMAL RNA PROCESSING 42 EXOSOME COMPONENT 7	ENSANGT00000023043	AGAP010483-RA	D					0.191715		-0.0663058				EXOSOME COMPLEX EXONUCLEASE RRP42 EC3.1.13.- RIBOSOMAL RNA PROCESSING 42 EXOSOME COMPONENT 7	GO:0000175;GO:0006396;GO:0003723	3'-5'-exoribonuclease activity;RNA processing;RNA binding
EXOSOME COMPLEX EXONUCLEASE RRP43 EC3.1.13.- RIBOSOMAL RNA PROCESSING 43 EXOSOME COMPONENT 8	ENSANGT00000011759	AGAP012402-RA	D							0.322388				EXOSOME COMPLEX EXONUCLEASE RRP43 EC3.1.13.- RIBOSOMAL RNA PROCESSING 43 EXOSOME COMPONENT 8	GO:0000175;GO:0006396;GO:0003723	3'-5'-exoribonuclease activity;RNA processing;RNA binding
EXOSOME COMPLEX EXONUCLEASE RRP44 EC3.1.13.- RIBOSOMAL RNA PROCESSING 44 DIS3 HOMOLOG	ENSANGT00000003704	AGAP005191-RA	D							-0.0541293				EXOSOME COMPLEX EXONUCLEASE RRP44 EC3.1.13.- RIBOSOMAL RNA PROCESSING 44 DIS3 HOMOLOG	GO:0004540;GO:0003723;GO:0005515;GO:0000176	ribonuclease activity;RNA binding;protein binding;nuclear exosome (RNase complex)
EXTRACELLULAR SULFATASE SULF PRECURSOR EC3.1.6.-	ENSANGT00000017586	AGAP004721-RA	D	0.630579	Up	0.0693771		0.611016	Up	0.715705	Up	-0.225864		EXTRACELLULAR SULFATASE SULF PRECURSOR EC3.1.6.-	GO:0008484;GO:0008449;GO:0030203;GO:0008152	sulfuric ester hydrolase activity;N-acetylglucosamine-6-sulfatase activity;glycosaminoglycan metabolism;metabolism
EZRIN RADIXIN MOESIN BINDING PHOSPHOPROTEIN 50 EBP50 NA + /H + EXCHANGE REGULATORY COFACTOR NHE RF NHERF 1 REGULATORY COFACTOR OF NA + /H + EXCHANGER SODIUM HYDROGEN EXCHANGER REGULATORY FACTOR 1 SOLUTE CARRIER FAMILY 9 3 REGULATORY FACTOR 1	ENSANGT00000015778	AGAP012008-RA	D			0.530136								EZRIN RADIXIN MOESIN BINDING PHOSPHOPROTEIN 50 EBP50 NA + /H + EXCHANGE REGULATORY COFACTOR NHE RF NHERF 1 REGULATORY COFACTOR OF NA + /H + EXCHANGER SODIUM HYDROGEN EXCHANGER REGULATORY FACTOR 1 SOLUTE CARRIER FAMILY 9 3 REGULATORY FACTOR 1	GO:0005515	protein binding
F BOX ONLY 11	ENSANGT00000008498	AGAP001731-RA	D			0.323053								F BOX ONLY 11	GO:0006512;GO:0008270;GO:0004842	ubiquitin cycle;zinc ion binding;ubiquitin-protein ligase activity
F BOX/LRR REPEAT 4 F BOX AND LEUCINE RICH REPEAT 4 F BOX FBL5	ENSANGT00000020048	AGAP000471-RA	D					0.642425	Up	0.6729	Up	-0.487781		F BOX/LRR REPEAT 4 F BOX AND LEUCINE RICH REPEAT 4 F BOX FBL5
F BOX/LRR REPEAT F BOX AND LEUCINE RICH REPEAT	ENSANGT00000022277		D	1.30756	Up			0.617718	Up			-0.95186	Down	F BOX/LRR REPEAT F BOX AND LEUCINE RICH REPEAT
FACTOR	ENSANGT00000014593		D	0.357916		0.0631359		0.366913		0.233627		0.296321		ZnfC2H2
FACTOR	ENSANGT00000015135	AGAP007038-RA	D							-0.370748				ZnfC2H2
FACTOR	ENSANGT00000023646	AGAP000674-RA	D			-0.211158		0.182348						ZnfC2H2,NLSBP	GO:0046872;GO:0003676;GO:0005634;GO:0008270	metal ion binding;nucleic acid binding;nucleus;zinc ion binding
FAN FACTOR ASSOCIATED WITH N SMASE ACTIVATION FACTOR ASSOCIATED WITH NEUTRAL SPHINGOMYELINASE ACTIVATION	ENSANGT00000014929		D			-0.713168	Down	-0.0875989						FAN FACTOR ASSOCIATED WITH N SMASE ACTIVATION FACTOR ASSOCIATED WITH NEUTRAL SPHINGOMYELINASE ACTIVATION
FARNESYL PYROPHOSPHATE SYNTHETASE FPP SYNTHETASE FPS FARNESYL DIPHOSPHATE SYNTHETASE [INCLUDES: DIMETHYLALLYLTRANSFERASE EC2.5.1.1 ; GERANYLTRANSTRANSFERASE EC2.5.1.- 10 ]	ENSANGT00000011119	AGAP007104-RA	D			-0.18775		-0.356903	Down					FARNESYL PYROPHOSPHATE SYNTHETASE FPP SYNTHETASE FPS FARNESYL DIPHOSPHATE SYNTHETASE [INCLUDES: DIMETHYLALLYLTRANSFERASE EC2.5.1.1 , GERANYLTRANSTRANSFERASE EC2.5.1.- 10 ]	GO:0008299;GO:0005515;GO:0008354	isoprenoid biosynthesis;protein binding;germ cell migration
FARNESYLTRANSFERASE/GERANYLGERANYLTRANSFERASE TYPE I ALPHA SUBUNIT EC2.5.1.58 EC2.5.1.- 59 CAAX FARNESYLTRANSFERASE ALPHA SUBUNIT RAS PROTEINS PRENYLTRANSFERASE ALPHA FTASE ALPHA TYPE I GERANYL GERANYLTRANSFERASE ALPHA SUBUNIT GGTASE I ALPHA	ENSANGT00000020029	AGAP011767-RA	D	0.0666046		0.122073		0.0393005		0.232727		0.293477		FARNESYLTRANSFERASE/GERANYLGERANYLTRANSFERASE TYPE I ALPHA SUBUNIT EC2.5.1.58 EC2.5.1.- 59 CAAX FARNESYLTRANSFERASE ALPHA SUBUNIT RAS PROTEINS PRENYLTRANSFERASE ALPHA FTASE ALPHA TYPE I GERANYL GERANYLTRANSFERASE ALPHA SUBUNIT GGTASE I ALPHA	GO:0004659;GO:0008318;GO:0018346;GO:0016740	prenyltransferase activity;protein prenyltransferase activity;protein amino acid prenylation;transferase activity
FATTY ACID BINDING PROTEIN FABP	ENSANGT00000001101		D					-0.618771	Down
FATTY ACID BINDING PROTEIN FABP	ENSANGT00000027360		D			-0.264691		-0.39985	Down
FATTY ACID BINDING PROTEIN FABP	ENSANGT00000028397		D			-0.309349		-0.664497	Down					FATTY ACID BINDING PROTEIN FABP	GO:0005488;GO:0008289;GO:0006810	binding;lipid binding;transport
FERRITIN	ENSANGT00000022116	AGAP002465-RA	D	0.178954				0.00276183		0.379488		-0.200319		FERRITIN	GO:0005488;GO:0008199;GO:0006879;GO:0006826;GO:0005515;GO:0008043;GO:0008198	binding;ferric iron binding;iron ion homeostasis;iron ion transport;protein binding;ferritin complex;ferrous iron binding
FERRITIN	ENSANGT00000031027	AGAP002464-RA	D							0.174611		-0.0102387		Ferritin and Dps;Ferritin-like	GO:0008043;GO:0008198	ferritin complex;ferrous iron binding
FH1/FH2 DOMAINS CONTAINING FORMIN HOMOLOG OVEREXPRESSED IN SPLEEN FHOS FORMIN HOMOLOGY 2 DOMAIN CONTAINING 1	ENSANGT00000029577		D	-0.111049						0.276137		-0.403071		FH1/FH2 DOMAINS CONTAINING FORMIN HOMOLOG OVEREXPRESSED IN SPLEEN FHOS FORMIN HOMOLOGY 2 DOMAIN CONTAINING 1
FIS WEAKLY SIMILAR TO NEUROGENIC DIFFERENTIATION FACTOR 1	ENSANGT00000006021	AGAP009983-RA	D	0.764864	Up			0.417144		0.186685		-0.255534		FIS WEAKLY SIMILAR TO NEUROGENIC DIFFERENTIATION FACTOR 1	GO:0008586	wing vein morphogenesis
FLAP ENDONUCLEASE 1 EC 3	ENSANGT00000014920	AGAP011448-RA	D							-0.0396299				FLAP ENDONUCLEASE 1 EC 3	GO:0008409;GO:0003677;GO:0004518;GO:0006281	5'-3' exonuclease activity;DNA binding;nuclease activity;DNA repair
FLAVIN REDUCTASE EC1.5.1.30 FR NADPH DEPENDENT DIAPHORASE NADPH FLAVIN REDUCTASE FLR BILIVERDIN REDUCTASE B EC1.3.1.- 24 BVR B BILIVERDIN IX BETA REDUCTASE GREEN HEME BINDING GHBP	ENSANGT00000020911	AGAP001321-RA	D	0.323466		0.279496		-0.0832707		-0.171896		0.27341		FLAVIN REDUCTASE EC1.5.1.30 FR NADPH DEPENDENT DIAPHORASE NADPH FLAVIN REDUCTASE FLR BILIVERDIN REDUCTASE B EC1.3.1.- 24 BVR B BILIVERDIN IX BETA REDUCTASE GREEN HEME BINDING GHBP	GO:0006808;GO:0016564	regulation of nitrogen utilization;transcriptional repressor activity
FOLYLPOLYGLUTAMATE SYNTHASE EC6.3.2.17 FOLYLPOLY GAMMA GLUTAMATE SYNTHETASE FPGS	ENSANGT00000026579	AGAP004679-RB	D	-0.445512		-0.564113	Down	-0.263298		0.0289219				FOLYLPOLYGLUTAMATE SYNTHASE EC6.3.2.17 FOLYLPOLY GAMMA GLUTAMATE SYNTHETASE FPGS	GO:0000166;GO:0004326;GO:0009396;GO:0006730;GO:0016874;GO:0009058;GO:0005524	nucleotide binding;tetrahydrofolylpolyglutamate synthase activity;folic acid and derivative biosynthesis;one-carbon compound metabolism;ligase activity;biosynthesis;ATP binding
FRG1	ENSANGT00000021872	AGAP002512-RA	D			0.360528		-0.0427121		-0.0579782		0.371938		FRG1	GO:0005515	protein binding
FRIZZLED PRECURSOR FRIZZLED FZ	ENSANGT00000001848		D			0.479472				-0.00059943				FRIZZLED PRECURSOR FRIZZLED FZ
FRIZZLED PRECURSOR FRIZZLED FZ	ENSANGT00000019989	AGAP000168-RA	D					0.226874		0.464887	Up			FRIZZLED PRECURSOR FRIZZLED FZ	GO:0007166;GO:0016020;GO:0004930;GO:0004926;GO:0007163	cell surface receptor linked signal transduction;membrane;G-protein coupled receptor activity;non-G-protein coupled 7TM receptor activity;establishment and/or maintenance of cell polarity
FRUCTOSE BISPHOSPHATE ALDOLASE EC4.1.2.13	ENSANGT00000012760		D	-1.42321	Down			-0.221745		-0.0637418				FRUCTOSE BISPHOSPHATE ALDOLASE EC4.1.2.13
FRUCTOSE BISPHOSPHATE ALDOLASE EC4.1.2.13	ENSANGT00000022850	AGAP002564-RA	D	0.414216						-0.259662				FRUCTOSE BISPHOSPHATE ALDOLASE EC4.1.2.13	GO:0004332;GO:0006096;GO:0016829	fructose-bisphosphate aldolase activity;glycolysis;lyase activity
FUMARATE HYDRATASE MITOCHONDRIAL EC4.2.1.2 FUMARASE	ENSANGT00000020828	AGAP001884-RA	D	-1.2149	Down	-0.642794	Down	-0.453689		-0.3232		-0.3942		FUMARATE HYDRATASE MITOCHONDRIAL EC4.2.1.2 FUMARASE	GO:0003824;GO:0006099;GO:0045239;GO:0004333;GO:0006106	catalytic activity;tricarboxylic acid cycle;tricarboxylic acid cycle enzyme complex;fumarate hydratase activity;fumarate metabolism
G BETA SUBUNIT	ENSANGT00000016015		D			0.127039		0.275528		-0.213545		0.138753		G BETA SUBUNIT
G1/S SPECIFIC CYCLIN	ENSANGT00000026493	AGAP012299-RA	D			0.400094		-0.027845						G1/S SPECIFIC CYCLIN	GO:0051301;GO:0000074;GO:0007049;GO:0005515;GO:0016049;GO:0008283;GO:0050875;GO:0030307;GO:0016538;GO:0007005	cell division;regulation of progression through cell cycle;cell cycle;protein binding;cell growth;cell proliferation;cellular physiological process;positive regulation of cell growth;cyclin-dependent protein kinase regulator activity;mitochondrion organiz
G10	ENSANGT00000020650	AGAP002301-RA	D			0.213798		0.127932						G10	GO:0005554;GO:0005634	molecular function unknown;nucleus
G2/MITOTIC SPECIFIC CYCLIN B	ENSANGT00000011452	AGAP004963-RA	D	-1.51279	Down					0.0895829				G2/MITOTIC SPECIFIC CYCLIN B	GO:0005634;GO:0000074	nucleus;regulation of progression through cell cycle
G2/MITOTIC SPECIFIC CYCLIN B	ENSANGT00000011682	AGAP012413-RA	D			0.448343		-0.68094	Down					Cyclin, C-terminal;Cyclin, N-terminal;Somatotropin hormone	GO:0051301;GO:0005634;GO:0000074;GO:0007049;GO:0007088;GO:0007422;GO:0005737;GO:0050875;GO:0045169;GO:0000070;GO:0045170;GO:0009794;GO:0016538	cell division;nucleus;regulation of progression through cell cycle;cell cycle;regulation of mitosis;peripheral nervous system development;cytoplasm;cellular physiological process;fusome;mitotic sister chromatid segregation;spectrosome;regulation of progre
GAG	ENSANGT00000006199		D							-0.0490454		-0.303431		GAG
GALACTOSE 1 PHOSPHATE URIDYLYLTRANSFERASE EC2.7.7.12 GAL 1 P URIDYLYLTRANSFERASE UDP GLUCOSE HEXOSE 1 PHOSPHATE URIDYLYLTRANSFERASE	ENSANGT00000017622	AGAP004451-RA	D	-0.261269				-0.311997						GALACTOSE 1 PHOSPHATE URIDYLYLTRANSFERASE EC2.7.7.12 GAL 1 P URIDYLYLTRANSFERASE UDP GLUCOSE HEXOSE 1 PHOSPHATE URIDYLYLTRANSFERASE	GO:0016779;GO:0006012;GO:0046872;GO:0005975;GO:0008108;GO:0016740;GO:0005515;GO:0008372	nucleotidyltransferase activity;galactose metabolism;metal ion binding;carbohydrate metabolism;UDP-glucose:hexose-1-phosphate uridylyltransferase activity;transferase activity;protein binding;cellular component unknown
GAMMA AMINOBUTYRIC ACID RECEPTOR SUBUNIT PRECURSOR GABA A RECEPTOR	ENSANGT00000015782	AGAP001434-RA	D			0.559394	Up	0.678895	Up					GAMMA AMINOBUTYRIC ACID RECEPTOR SUBUNIT PRECURSOR GABA A RECEPTOR
GAMMA AMINOBUTYRIC ACID RECEPTOR SUBUNIT PRECURSOR GABA A RECEPTOR	ENSANGT00000018460	AGAP011349-RA	D					0.547788	Up					GAMMA AMINOBUTYRIC ACID RECEPTOR SUBUNIT PRECURSOR GABA A RECEPTOR	GO:0045211;GO:0005230;GO:0004890;GO:0030594;GO:0006811;GO:0005216;GO:0016021;GO:0016020;GO:0006810;GO:0005515;GO:0005261;GO:0015276	postsynaptic membrane;extracellular ligand-gated ion channel activity;GABA-A receptor activity;neurotransmitter receptor activity;ion transport;ion channel activity;integral to membrane;membrane;transport;protein binding;cation channel activity;ligand-gat
GAMMA SECRETASE SUBUNIT APH	ENSANGT00000015809	AGAP009816-RA	D			0.25786		0.157423		0.163021		0.177164		GAMMA SECRETASE SUBUNIT APH	GO:0005515;GO:0043085;GO:0016485;GO:0016021;GO:0005887;GO:0004175	protein binding;positive regulation of enzyme activity;protein processing;integral to membrane;integral to plasma membrane;endopeptidase activity
GAMMA SECRETASE SUBUNIT PEN 2 PRESENILIN ENHANCER 2	ENSANGT00000010559	AGAP008094-RA	D					0.284708		-0.00257601				GAMMA SECRETASE SUBUNIT PEN 2 PRESENILIN ENHANCER 2
GC RICH SEQUENCE DNA BINDING FACTOR	ENSANGT00000007830	AGAP002035-RA	D							-0.28516		0.0323586		GC RICH SEQUENCE DNA BINDING FACTOR	GO:0005515	protein binding
GCN5 1	ENSANGT00000020840	AGAP001887-RA	D	0.828322	Up	-0.172977		0.465942						GCN5 1	GO:0005515	protein binding
GDP FUCOSE O FUCOSYLTRANSFERASE 1 PRECURSOR EC2.4.1.221 PEPTIDE O FUCOSYLTRANSFERASE O FUCT 1	ENSANGT00000018429	AGAP011338-RA	D			0.0797473		0.34405						GDP FUCOSE O FUCOSYLTRANSFERASE 1 PRECURSOR EC2.4.1.221 PEPTIDE O FUCOSYLTRANSFERASE O FUCT 1	GO:0005515;GO:0009790;GO:0045449;GO:0006445;GO:0005737;GO:0008593;GO:0008417;GO:0016266	protein binding;embryonic development;regulation of transcription;regulation of translation;cytoplasm;regulation of Notch signaling pathway;fucosyltransferase activity;O-glycan processing
GDP FUCOSE O FUCOSYLTRANSFERASE 2 PRECURSOR EC2.4.1.221 PEPTIDE O FUCOSYLTRANSFERASE O FUCT 2	ENSANGT00000017481	AGAP000757-RA	D							-0.170006				GDP FUCOSE O FUCOSYLTRANSFERASE 2 PRECURSOR EC2.4.1.221 PEPTIDE O FUCOSYLTRANSFERASE O FUCT 2	GO:0009790;GO:0045449;GO:0006445;GO:0005737;GO:0016266;GO:0046922	embryonic development;regulation of transcription;regulation of translation;cytoplasm;O-glycan processing;peptide-O-fucosyltransferase activity
GDP FUCOSE TRANSPORTER	ENSANGT00000014820	AGAP002393-RA	D	-0.376214		0.403267		0.208238		-0.0350898				GDP FUCOSE TRANSPORTER
GE RICH SALIVARY GLAND	ENSANGT00000022344	AGAP009974-RA	D	-0.314414										GE RICH SALIVARY GLAND
GE RICH SALIVARY GLAND	ENSANGT00000027200		D	-0.275072										GE RICH SALIVARY GLAND
GENERAL VESICULAR TRANSPORT FACTOR P115 TRANSCYTOSIS ASSOCIATED TAP VESICLE DOCKING	ENSANGT00000015142	AGAP009840-RA	D							-0.147252				GENERAL VESICULAR TRANSPORT FACTOR P115 TRANSCYTOSIS ASSOCIATED TAP VESICLE DOCKING	GO:0005488;GO:0016020;GO:0008565;GO:0005737;GO:0006886;GO:0005515;GO:0005783;GO:0005795;GO:0007030	binding;membrane;protein transporter activity;cytoplasm;intracellular protein transport;protein binding;endoplasmic reticulum;Golgi stack;Golgi organization and biogenesis
GERANYLGERANYL PYROPHOSPHATE SYNTHETASE GGPP SYNTHETASE GGPPSASE GERANYLGERANYL DIPHOSPHATE SYNTHASE [INCLUDES: DIMETHYLALLYLTRANSFERASE EC2.5.1.1 ; GERANYLTRANSTRANSFERASE EC2.5.1.- 10 ; FARNESYLTRANSTRANSFERASE EC2.5.-.- 1 29 ]	ENSANGT00000021639	AGAP006894-RA	D	0.481063				0.557652	Up	0.228023		0.196079		GERANYLGERANYL PYROPHOSPHATE SYNTHETASE GGPP SYNTHETASE GGPPSASE GERANYLGERANYL DIPHOSPHATE SYNTHASE [INCLUDES: DIMETHYLALLYLTRANSFERASE EC2.5.1.1 , GERANYLTRANSTRANSFERASE EC2.5.1.- 10 , FARNESYLTRANSTRANSFERASE EC2.5.-.- 1 29 ]	GO:0008299;GO:0008354	isoprenoid biosynthesis;germ cell migration
GERANYLGERANYL TRANSFERASE TYPE II BETA SUBUNIT EC2.5.1.60 RAB GERANYLGERANYLTRANSFERASE BETA SUBUNIT RAB GERANYL GERANYLTRANSFERASE BETA SUBUNIT RAB GG TRANSFERASE BETA RAB GGTASE BETA	ENSANGT00000020381		D							0.247374				GERANYLGERANYL TRANSFERASE TYPE II BETA SUBUNIT EC2.5.1.60 RAB GERANYLGERANYLTRANSFERASE BETA SUBUNIT RAB GERANYL GERANYLTRANSFERASE BETA SUBUNIT RAB GG TRANSFERASE BETA RAB GGTASE BETA	GO:0003824;GO:0005515	catalytic activity;protein binding
GLIA MATURATION FACTOR GMF	ENSANGT00000016558	AGAP009059-RA	D			0.150151								GLIA MATURATION FACTOR GMF	GO:0008083;GO:0005622;GO:0003779;GO:0005515	growth factor activity;intracellular;actin binding;protein binding
GLUCOSE 6 PHOSPHATE 1 DEHYDROGENASE EC_1.1.1.49 G6PD;	ENSANGT00000030773	AGAP012678-RA	D							0.711427	Up			Glucose-6-phosphate dehydrogenase
GLUCOSE 6 PHOSPHATE 1 DEHYDROGENASE EC_1.1.1.49 G6PD; Glucose-6-phosphate dehydrogenase (Fragment). [Source:Uniprot/SPTREMBL;Acc:Q95WJ6]	ENSANGT00000012074	AGAP012678-RA	D			-0.273414		0.106592						Glucose-6-phosphate dehydrogenase	GO:0004345;GO:0006006	glucose-6-phosphate 1-dehydrogenase activity;glucose metabolism
GLUCOSE 6 PHOSPHATE 1 DEHYDROGENASE EC1.1.1.49 G6PD	ENSANGT00000018551	AGAP010739-RA	D	-0.371062		0.0851991		0.192245		0.344453				GLUCOSE 6 PHOSPHATE 1 DEHYDROGENASE EC1.1.1.49 G6PD	GO:0004345;GO:0006006;GO:0005975;GO:0016491	glucose-6-phosphate 1-dehydrogenase activity;glucose metabolism;carbohydrate metabolism;oxidoreductase activity
GLUCOSIDASE II BETA SUBUNIT PRECURSOR KINASE C SUBSTRATE 60.1 KDA PROTEIN HEAVY CHAIN PKCSH 80K H	ENSANGT00000014098	AGAP001092-RA	D	-0.540529	Down	-0.0607046		0.11155		-0.164097				GLUCOSIDASE II BETA SUBUNIT PRECURSOR KINASE C SUBSTRATE 60.1 KDA PROTEIN HEAVY CHAIN PKCSH 80K H
GLUCOSIDASE II BETA SUBUNIT PRECURSOR KINASE C SUBSTRATE 60.1 KDA PROTEIN HEAVY CHAIN PKCSH 80K H	ENSANGT00000020937	AGAP004609-RA	D	0.0482121		0.132248		-0.291557		-0.0582778		-0.320391		GLUCOSIDASE II BETA SUBUNIT PRECURSOR KINASE C SUBSTRATE 60.1 KDA PROTEIN HEAVY CHAIN PKCSH 80K H	GO:0005509;GO:0005783;GO:0005515	calcium ion binding;endoplasmic reticulum;protein binding
GLUTAMATE CYSTEINE LIGASE CATALYTIC SUBUNIT EC6.3.2.2 GAMMA GLUTAMYLCYSTEINE SYNTHETASE GAMMA ECS GCS HEAVY CHAIN	ENSANGT00000024594		D	0.115472		0.15363		0.69711	Up	0.0219786		0.43642		GLUTAMATE CYSTEINE LIGASE CATALYTIC SUBUNIT EC6.3.2.2 GAMMA GLUTAMYLCYSTEINE SYNTHETASE GAMMA ECS GCS HEAVY CHAIN
GLUTAMATE RECEPTOR PRECURSOR	ENSANGT00000011407	AGAP012447-RA	D					0.570139	Up			-0.423071		GLUTAMATE RECEPTOR PRECURSOR	GO:0006811;GO:0005216;GO:0005215;GO:0005234;GO:0004970;GO:0016020;GO:0006810;GO:0004872;GO:0006813;GO:0005267	ion transport;ion channel activity;transporter activity;glutamate-gated ion channel activity;ionotropic glutamate receptor activity;membrane;transport;receptor activity;potassium ion transport;potassium channel activity
GLUTAMATE RICH WD REPEAT 1	ENSANGT00000011206	AGAP007125-RA	D	-0.387554		0.0868556		0.380327		-0.254269		0.0422406		GLUTAMATE RICH WD REPEAT 1
GLUTAMINE GAMMA GLUTAMYLTRANSFERASE EC2.3.2.13 TRANSGLUTAMINASE TGASE TG	ENSANGT00000015956	AGAP009100-RA	D			0.152711		0.767435	Up	0.285244		-0.650263	Down	GLUTAMINE GAMMA GLUTAMYLTRANSFERASE EC2.3.2.13 TRANSGLUTAMINASE TGASE TG	GO:0018149	peptide cross-linking
GLUTAMINE GAMMA GLUTAMYLTRANSFERASE EC2.3.2.13 TRANSGLUTAMINASE TGASE TG	ENSANGT00000016504	AGAP009098-RA AGAP009097-RA	D			0.144277		0.343162		0.53357				GLUTAMINE GAMMA GLUTAMYLTRANSFERASE EC2.3.2.13 TRANSGLUTAMINASE TGASE TG	GO:0018149	peptide cross-linking
GLYCAN CLASS M	ENSANGT00000025244	AGAP010434-RA	D	-0.0057314				0.147182		0.229641		0.269623		GLYCAN CLASS M
GLYCERALDEHYDE 3 PHOSPHATE DEHYDROGENASE EC1.2.1.12 GAPDH	ENSANGT00000010360	AGAP009623-RA	D			-0.0917011				0.210592				GLYCERALDEHYDE 3 PHOSPHATE DEHYDROGENASE EC1.2.1.12 GAPDH	GO:0008943;GO:0004365;GO:0016491;GO:0051287;GO:0006096;GO:0006006	glyceraldehyde-3-phosphate dehydrogenase activity;glyceraldehyde-3-phosphate dehydrogenase (phosphorylating) activity;oxidoreductase activity;NAD binding;glycolysis;glucose metabolism
GLYCERALDEHYDE 3 PHOSPHATE DEHYDROGENASE EC1.2.1.12 GAPDH	ENSANGT00000027743		D	1.13605	Up	-0.538644	Down			0.329532		-0.310145		GLYCERALDEHYDE 3 PHOSPHATE DEHYDROGENASE EC1.2.1.12 GAPDH
GLYCEROL 3 PHOSPHATE TRANSPORTER G 3 P TRANSPORTER G 3 P PERMEASE SOLUTE CARRIER FAMILY 37 MEMBER 1	ENSANGT00000020407	AGAP006413-RA	D							-0.386635				GLYCEROL 3 PHOSPHATE TRANSPORTER G 3 P TRANSPORTER G 3 P PERMEASE SOLUTE CARRIER FAMILY 37 MEMBER 1	GO:0005215;GO:0016021;GO:0016020;GO:0006810	transporter activity;integral to membrane;membrane;transport
GLYCINE N METHYLTRANSFERASE EC2.1.1.20	ENSANGT00000029107	AGAP002198-RA	D	0.529583		0.0731997		0.0396055		1.11066	Up			GLYCINE N METHYLTRANSFERASE EC2.1.1.20	GO:0008757;GO:0016740;GO:0008168	S-adenosylmethionine-dependent methyltransferase activity;transferase activity;methyltransferase activity
GLYCOGEN PHOSPHORYLASE FORM EC2.4.1.1	ENSANGT00000010081	AGAP007939-RA	D	-0.761659	Down	-0.149041		-0.278643		-0.113838		0.0397937		GLYCOGEN PHOSPHORYLASE FORM EC2.4.1.1	GO:0004645;GO:0005975;GO:0030170;GO:0008184	phosphorylase activity;carbohydrate metabolism;pyridoxal phosphate binding;glycogen phosphorylase activity
GLYCOGEN SYNTHASE KINASE 3 EC2.7.1.37 GSK 3	ENSANGT00000017061	AGAP004443-RA	D	0.113446				0.595339	Up	-0.205569		-0.322808		GLYCOGEN SYNTHASE KINASE 3 EC2.7.1.37 GSK 3	GO:0000166;GO:0016301;GO:0004672;GO:0006468;GO:0004674;GO:0016740;GO:0005524;GO:0005515;GO:0009993;GO:0007622;GO:0045475;GO:0007219;GO:0030162;GO:0007367;GO:0007507;GO:0016055;GO:0045879;GO:0007623;GO:0008407;GO:0008589;GO:0030178;GO:0042306;GO:0045610;GO	nucleotide binding;kinase activity;protein kinase activity;protein amino acid phosphorylation;protein serine/threonine kinase activity;transferase activity;ATP binding;protein binding;oogenesis (sensu Insecta);rhythmic behavior;locomotor rhythm;Notch sign
GLYCOPROTEIN PRECURSOR	ENSANGT00000025572	AGAP003553-RA	D	-0.338444		-0.0320188		-0.208169		-0.196306				GLYCOPROTEIN PRECURSOR	GO:0016021;GO:0006810	integral to membrane;transport
GOLGI APPARATUS 1 PRECURSOR GOLGI SIALOGLYCOPROTEIN MG 160 E SELECTIN LIGAND 1 ESL 1	ENSANGT00000020376	AGAP001320-RA	D							0.225854				GOLGI APPARATUS 1 PRECURSOR GOLGI SIALOGLYCOPROTEIN MG 160 E SELECTIN LIGAND 1 ESL 1	GO:0017134;GO:0016020;GO:0005515	fibroblast growth factor binding;membrane;protein binding
GPI TRANSAMIDASE COMPONENT PIG S PHOSPHATIDYLINOSITOL GLYCAN BIOSYNTHESIS CLASS S	ENSANGT00000010967	AGAP002933-RA	D			0.0196531		-0.0882083		-0.137754		0.33339		GPI TRANSAMIDASE COMPONENT PIG S PHOSPHATIDYLINOSITOL GLYCAN BIOSYNTHESIS CLASS S
GRB2 ASSOCIATED BINDING GRB2 ASSOCIATED BINDER	ENSANGT00000017392	AGAP005826-RA	D	0.383612		0.129236		0.389392		0.391296		0.195429		GRB2 ASSOCIATED BINDING GRB2 ASSOCIATED BINDER	GO:0005515;GO:0008293;GO:0008595;GO:0045500;GO:0042169	protein binding;torso signaling pathway;determination of anterior/posterior axis, embryo;sevenless signaling pathway;SH2 domain binding
GROWTH HORMONE INDUCIBLE TRANSMEMBRANE DERMAL PAPILLA DERIVED 2 MY021 PTD010 UNQ244/PRO281	ENSANGT00000014774		D			-0.0126946		-0.240918
GROWTH HORMONE INDUCIBLE TRANSMEMBRANE DERMAL PAPILLA DERIVED 2 TRANSMEMBRANE BAX INHIBITOR MOTIF CONTAINING 5;	ENSANGT00000026889	AGAP009883-RA	D			-0.449956	Down	-0.245892		0.0421932		0.2861
GRPE HOMOLOG MITOCHONDRIAL PRECURSOR	ENSANGT00000022118	AGAP011150-RA	D	0.191295		-0.0790857		-0.125265		0.0229622		0.0910463		GRPE HOMOLOG MITOCHONDRIAL PRECURSOR	GO:0005515;GO:0051082;GO:0006457;GO:0000774;GO:0051087;GO:0042803;GO:0005739	protein binding;unfolded protein binding;protein folding;adenyl-nucleotide exchange factor activity;chaperone binding;protein homodimerization activity;mitochondrion
GTP BINDING	ENSANGT00000019083	AGAP000672-RA	D							0.229366				GTP BINDING	GO:0005554;GO:0005525;GO:0005622	molecular function unknown;GTP binding;intracellular
GTP BINDING NUCLEAR RAN	ENSANGT00000021540		D					0.233688						GTP BINDING NUCLEAR RAN
GTP BINDING NUCLEAR RAN	ENSANGT00000028240	AGAP007699-RC	D	-0.0209374		-0.213682		-0.0295553		-0.0593597		0.0145006		GTP BINDING NUCLEAR RAN	GO:0000166;GO:0000178;GO:0005525;GO:0016020;GO:0015031;GO:0006810;GO:0005634;GO:0007264;GO:0006886;GO:0005515;GO:0007155;GO:0007015;GO:0005737;GO:0008360;GO:0005880	nucleotide binding;exosome (RNase complex);GTP binding;membrane;protein transport;transport;nucleus;small GTPase mediated signal transduction;intracellular protein transport;protein binding;cell adhesion;actin filament organization;cytoplasm;regulation of
GTP BINDING RHO	ENSANGT00000014228	AGAP005445-RA	D							-0.105766				GTP BINDING RHO	GO:0000166;GO:0005525;GO:0016020;GO:0005622;GO:0007264;GO:0005515;GO:0007163;GO:0016197;GO:0016337	nucleotide binding;GTP binding;membrane;intracellular;small GTPase mediated signal transduction;protein binding;establishment and/or maintenance of cell polarity;endosome transport;cell-cell adhesion
GTP BINDING RHO	ENSANGT00000015684	AGAP005160-RE	D			0.353103		0.40051	Up					GTP BINDING RHO	GO:0000166;GO:0005525;GO:0016020;GO:0005622;GO:0007264;GO:0005515;GO:0007422;GO:0007015;GO:0030036;GO:0007010;GO:0000910;GO:0003924;GO:0001736;GO:0001737;GO:0007411;GO:0008347;GO:0007369;GO:0007370;GO:0007374;GO:0007377;GO:0050770;GO:0007391;GO:0016358;GO	nucleotide binding;GTP binding;membrane;intracellular;small GTPase mediated signal transduction;protein binding;peripheral nervous system development;actin filament organization;actin cytoskeleton organization and biogenesis;cytoskeleton organization and
GTP BINDING RHO	ENSANGT00000020445	AGAP003092-RA	D	0.552106	Up	0.211343		0.465009	Up	-0.184882		0.0169387		GTP BINDING RHO
GTP BINDING RHO	ENSANGT00000022573	AGAP002440-RA	D	0.144289				-0.0599152		-0.375176		-0.172888		GTP BINDING RHO	GO:0009993;GO:0030707;GO:0007015;GO:0030036;GO:0007010;GO:0003924;GO:0008360;GO:0007411;GO:0050770;GO:0007391;GO:0016358;GO:0007254;GO:0007396;GO:0042060;GO:0046843;GO:0007409;GO:0007179;GO:0005912;GO:0007349;GO:0030031;GO:0045185;GO:0030041;GO:0030866;GO	oogenesis (sensu Insecta);ovarian follicle cell development (sensu Insecta);actin filament organization;actin cytoskeleton organization and biogenesis;cytoskeleton organization and biogenesis;GTPase activity;regulation of cell shape;axon guidance;regulati
GTP BINDING RHO	ENSANGT00000024761		D	-0.0307941		-0.0394298		0.267446		-0.282429		-0.0763673		GTP BINDING RHO
GUANINE DEAMINASE EC3.5.4.3 GUANASE GUANINE AMINASE GUANINE AMINOHYDROLASE GAH	ENSANGT00000019574	AGAP005282-RA	D			0.14531		-0.303114		-0.0770973				GUANINE DEAMINASE EC3.5.4.3 GUANASE GUANINE AMINASE GUANINE AMINOHYDROLASE GAH	GO:0016787;GO:0005515	hydrolase activity;protein binding
GUANINE NUCLEOTIDE BINDING 1 GTP BINDING	ENSANGT00000018225	AGAP008330-RA	D					0.0703941		-0.146597		0.0732521		GUANINE NUCLEOTIDE BINDING 1 GTP BINDING	GO:0005525;GO:0005622	GTP binding;intracellular
GUANINE NUCLEOTIDE BINDING 3 NUCLEOSTEMIN;	ENSANGT00000012225	AGAP004514-RA	D			0.129065		0.320913		-0.0983088		-0.287074		GTP-binding protein, HSR1-related;GTP1/OBG	GO:0005525;GO:0005622	GTP binding;intracellular
GUANINE NUCLEOTIDE BINDING ALPHA SUBUNIT	ENSANGT00000025205		D	-1.18392	Down									GUANINE NUCLEOTIDE BINDING ALPHA SUBUNIT
GUANINE NUCLEOTIDE BINDING ALPHA SUBUNIT	ENSANGT00000025205		D	-0.938387	Down									GUANINE NUCLEOTIDE BINDING ALPHA SUBUNIT
GUANINE NUCLEOTIDE BINDING BETA SUBUNIT RECEPTOR OF ACTIVATED KINASE C	ENSANGT00000012560	AGAP010173-RA	D	-1.2955	Down			-0.429239		0.334942		-0.205879		GUANINE NUCLEOTIDE BINDING BETA SUBUNIT RECEPTOR OF ACTIVATED KINASE C
GUANINE NUCLEOTIDE BINDING G I /G S /G T BETA SUBUNIT TRANSDUCIN BETA CHAIN	ENSANGT00000011640	AGAP001506-RA	D	-0.477022						0.108903		0.165644		GUANINE NUCLEOTIDE BINDING G I /G S /G T BETA SUBUNIT TRANSDUCIN BETA CHAIN	GO:0005515;GO:0007186;GO:0007602;GO:0016028;GO:0005737;GO:0003924;GO:0016059;GO:0007202;GO:0016056;GO:0005834	protein binding;G-protein coupled receptor protein signaling pathway;phototransduction;rhabdomere;cytoplasm;GTPase activity;deactivation of rhodopsin mediated signaling;phospholipase C activation;rhodopsin mediated signaling;heterotrimeric G-protein compl
GUANINE NUCLEOTIDE BINDING G I /G S /G T BETA SUBUNIT TRANSDUCIN BETA CHAIN	ENSANGT00000018065	AGAP010318-RA	D					0.151806
GUANINE NUCLEOTIDE BINDING G I /G S /G T BETA SUBUNIT TRANSDUCIN BETA CHAIN;	ENSANGT00000019694	AGAP012525-RA	D			0.269794		0.287465						Allergen V5/Tpx-1 related;G-protein, beta subunit;WD-40 repeat
GUANINE NUCLEOTIDE EXCHANGE FACTOR RELATED DEAFNESS LOCUS ASSOCIATED GUANINE NUCLEOTIDE EXCHANGE FACTOR DELGEF	ENSANGT00000019374	AGAP002151-RA	D			0.193818				0.112196				GUANINE NUCLEOTIDE EXCHANGE FACTOR RELATED DEAFNESS LOCUS ASSOCIATED GUANINE NUCLEOTIDE EXCHANGE FACTOR DELGEF	GO:0005515	protein binding
GUANINE NUCLEOTIDE RELEASING FACTOR 2 CRK SH3 BINDING GNRP	ENSANGT00000005326	AGAP000932-RA	D			0.197098								GUANINE NUCLEOTIDE RELEASING FACTOR 2 CRK SH3 BINDING GNRP	GO:0007242;GO:0005085;GO:0007264;GO:0008372;GO:0005088;GO:0007265	intracellular signaling cascade;guanyl-nucleotide exchange factor activity;small GTPase mediated signal transduction;cellular component unknown;Ras guanyl-nucleotide exchange factor activity;Ras protein signal transduction
HEAT SHOCK 67B2	ENSANGT00000019167		D	-1.73601	Down	-0.328376		-0.282319		-0.293692		0.1812		HEAT SHOCK 67B2
HEAT SHOCK 67B2	ENSANGT00000019180		D			-0.0715765		-0.17591						HEAT SHOCK 67B2
HEAT SHOCK 67B2	ENSANGT00000027934	AGAP007534-RD	D	0.154063		-0.172398		0.0337151		0.086194		-0.13961		HEAT SHOCK 67B2
HEMATOPOIETIC STEM/PROGENITOR CELLS MDS029	ENSANGT00000017620	AGAP004484-RA	D	-0.0416282		0.0621308		-0.14121		-0.348614				UNCHARACTERIZED HEMATOPOIETIC STEM/PROGENITOR CELLS MDS029
HETEROGENEOUS NUCLEAR RIBONUCLEOPROTEIN	ENSANGT00000013956	AGAP001222-RA	D	-0.0782588		0.178521		0.167252		0.0481595		0.338331		HETEROGENEOUS NUCLEAR RIBONUCLEOPROTEIN
HIRA INTERACTING 5	ENSANGT00000019230	AGAP000598-RA	D	-0.656808	Down			0.0346203		-0.208218		0.337206		HIRA INTERACTING 5
HISTIDINE TRIAD NUCLEOTIDE BINDING 1 ADENOSINE 5' MONOPHOSPHORAMIDASE KINASE C INHIBITOR 1 KINASE C INTERACTING 1 PKCI 1	ENSANGT00000012999	AGAP006353-RA	D					-0.355838		-0.151618		0.135157		HISTIDINE TRIAD NUCLEOTIDE BINDING 1 ADENOSINE 5' MONOPHOSPHORAMIDASE KINASE C INHIBITOR 1 KINASE C INTERACTING 1 PKCI 1
HISTIDINE TRIAD NUCLEOTIDE BINDING 1 ADENOSINE 5' MONOPHOSPHORAMIDASE KINASE C INHIBITOR 1 KINASE C INTERACTING 1 PKCI 1	ENSANGT00000025938	AGAP007702-RA	D					-0.246783						HISTIDINE TRIAD NUCLEOTIDE BINDING 1 ADENOSINE 5' MONOPHOSPHORAMIDASE KINASE C INHIBITOR 1 KINASE C INTERACTING 1 PKCI 1
HISTONE ACETYLTRANSFERASE	ENSANGT00000016544	AGAP009677-RA	D	0.886809	Up	0.0258742		0.600674	Up	0.646578	Up	-0.22274		HISTONE ACETYLTRANSFERASE
HOMEOBOX CDX CAUDAL TYPE HOMEOBOX	ENSANGT00000027129		D			0.357562
HOMEOBOX NKX 2 HOMEOBOX NK 2 HOMOLOG;	ENSANGT00000029227	AGAP012001-RA	D					1.02245	Up					Helix-turn-helix motif, lambda-like repressor;Homeobox;POU	GO:0043565;GO:0045449;GO:0007275;GO:0006350;GO:0005634;GO:0003677;GO:0003700;GO:0006355;GO:0007420;GO:0007400;GO:0007398;GO:0009953;GO:0007419	sequence-specific DNA binding;regulation of transcription;development;transcription;nucleus;DNA binding;transcription factor activity;regulation of transcription, DNA-dependent;brain development;neuroblast fate determination;ectoderm development;dorsal/ve
HOMOLOG	ENSANGT00000005793	AGAP006791-RA	D	1.00058	Up	-0.19699		0.477838		0.432841		-0.38477		ENSF00000000657	GO:0046872;GO:0003676;GO:0005634;GO:0008270	metal ion binding;nucleic acid binding;nucleus;zinc ion binding
HOMOLOG MITOCHONDRIAL PRECURSOR	ENSANGT00000012964	AGAP008774-RA	D					0.224626						HOMOLOG MITOCHONDRIAL PRECURSOR	GO:0006118	electron transport
HSP90 CO CHAPERONE CDC37 HSP90 CHAPERONE KINASE TARGETING SUBUNIT	ENSANGT00000020817	AGAP001914-RA	D	0.05829		0.0846653		0.26261		-0.174669		0.512227	Up	HSP90 CO CHAPERONE CDC37 HSP90 CHAPERONE KINASE TARGETING SUBUNIT	GO:0000074;GO:0005515;GO:0051087;GO:0007243;GO:0030296	regulation of progression through cell cycle;protein binding;chaperone binding;protein kinase cascade;protein tyrosine kinase activator activity
HUNTINGTIN INTERACTING	ENSANGT00000021596	AGAP004606-RA	D	-0.337206		-0.192336		-0.167168						HUNTINGTIN INTERACTING	GO:0005515	protein binding
HUNTINGTIN INTERACTING 1 RELATED HIP1 RELATED	ENSANGT00000010722	AGAP004801-RA	D					0.706549	Up	-0.0682719				HUNTINGTIN INTERACTING 1 RELATED HIP1 RELATED	GO:0005543;GO:0003779;GO:0005515	phospholipid binding;actin binding;protein binding
HYDROXYINDOLE O METHYLTRANSFERASE EC2.1.1.4 HIOMT ACETYLSEROTONIN O METHYLTRANSFERASE ASMT	ENSANGT00000011116	AGAP008707-RA	D			0.193715		-0.41106	Down	-0.378833				HYDROXYINDOLE O METHYLTRANSFERASE EC2.1.1.4 HIOMT ACETYLSEROTONIN O METHYLTRANSFERASE ASMT
HYDROXYMETHYLGLUTARYL COA LYASE EC4.1.3.4 HMG COA LYASE HL 3 HYDROXY 3 METHYLGLUTARATE COA LYASE	ENSANGT00000011126	AGAP008717-RA	D			-0.0288788		-0.714309	Down					HYDROXYMETHYLGLUTARYL COA LYASE EC4.1.3.4 HMG COA LYASE HL 3 HYDROXY 3 METHYLGLUTARATE COA LYASE	GO:0003824	catalytic activity
HYP37;	ENSANGT00000031057	AGAP001989-RA	D							1.15383	Up
IAP ASSOCIATED FACTOR VIAF1	ENSANGT00000022561	AGAP010477-RA	D	-0.133982		-0.00800031		0.250904		-0.0208083		0.167382		IAP ASSOCIATED FACTOR VIAF1	GO:0005489;GO:0006118	electron transporter activity;electron transport
IMMATURE COLON CARCINOMA TRANSCRIPT 1 DIGESTION SUBSTRACTION 1 DS 1	ENSANGT00000019355	AGAP008425-RA	D	-0.0611522										IMMATURE COLON CARCINOMA TRANSCRIPT 1 DIGESTION SUBSTRACTION 1 DS 1	GO:0003747;GO:0006415;GO:0005515	translation release factor activity;translational termination;protein binding
IMMUNOGLOBULIN BINDING 1 CD79A BINDING 1 SIGNAL TRANSDUCTION MOLECULE ALPHA 4;	ENSANGT00000032012	AGAP008797-RA	D							-0.00717366		0.312303		TAP42-like protein
INORGANIC PYROPHOSPHATASE EC_3.6.1.1 PYROPHOSPHATE PHOSPHO HYDROLASE PPASE;	ENSANGT00000025816	AGAP003398-RA	D			-0.0508946		0.0803844		0.061969		0.246592		Inorganic pyrophosphatase	GO:0005737;GO:0004427;GO:0006796;GO:0000287;GO:0005515;GO:0006350;GO:0006338;GO:0016589;GO:0042766	cytoplasm;inorganic diphosphatase activity;phosphate metabolism;magnesium ion binding;protein binding;transcription;chromatin remodeling;NURF complex;nucleosome mobilization
INORGANIC PYROPHOSPHATASE EC3.6.1.1 PYROPHOSPHATE PHOSPHO HYDROLASE PPASE	ENSANGT00000025888		D	-0.329054		-0.202262		-0.107961						INORGANIC PYROPHOSPHATASE EC3.6.1.1 PYROPHOSPHATE PHOSPHO HYDROLASE PPASE
INOSITOL 1 OR 4 MONOPHOSPHATASE EC3.1.3.25 IMPASE IMP INOSITOL MONOPHOSPHATASE LITHIUM SENSITIVE MYO INOSITOL MONOPHOSPHATASE A1	ENSANGT00000011437	AGAP006570-RA	D			-0.637614	Down	-0.345441		0.555341	Up	-0.474288		INOSITOL 1 OR 4 MONOPHOSPHATASE EC3.1.3.25 IMPASE IMP INOSITOL MONOPHOSPHATASE LITHIUM SENSITIVE MYO INOSITOL MONOPHOSPHATASE A1	GO:0004437	inositol or phosphatidylinositol phosphatase activity
INOSITOL 1 OR 4 MONOPHOSPHATASE EC3.1.3.25 IMPASE IMP INOSITOL MONOPHOSPHATASE LITHIUM SENSITIVE MYO INOSITOL MONOPHOSPHATASE A1	ENSANGT00000022907	AGAP010463-RA	D			-0.0283155		-0.209516		-0.0451263				INOSITOL 1 OR 4 MONOPHOSPHATASE EC3.1.3.25 IMPASE IMP INOSITOL MONOPHOSPHATASE LITHIUM SENSITIVE MYO INOSITOL MONOPHOSPHATASE A1	GO:0004437	inositol or phosphatidylinositol phosphatase activity
INOSITOL OXYGENASE EC1.13.99.1 MYO INOSITOL OXYGENASE ALDEHYDE REDUCTASE 6 RENAL SPECIFIC OXIDOREDUCTASE KIDNEY SPECIFIC 32	ENSANGT00000011385	AGAP003636-RA	D	-0.0521976		0.0514737		-0.298011						INOSITOL OXYGENASE EC1.13.99.1 MYO INOSITOL OXYGENASE ALDEHYDE REDUCTASE 6 RENAL SPECIFIC OXIDOREDUCTASE KIDNEY SPECIFIC 32
INSULIN RECEPTOR SUBSTRATE	ENSANGT00000026859		D							-0.0357337		-0.0655975		INSULIN RECEPTOR SUBSTRATE
INTERFERON INDUCED GTP BINDING MX	ENSANGT00000018217		D			-0.16092		0.519336		-0.276186				INTERFERON INDUCED GTP BINDING MX
INTERFERON INDUCED GTP BINDING MX;	ENSANGT00000014162	AGAP003018-RA	D			0.224635								Dynamin;Dynamin central region	GO:0005525;GO:0003924	GTP binding;GTPase activity
INTERFERON INDUCED GTP BINDING MX; Dynamin (Fragment). [Source:Uniprot/SPTREMBL;Acc:Q95PB7]	ENSANGT00000028478	AGAP003018-RA	D							0.253597				Dynamin GTPase effector;Pleckstrin-like	GO:0005525;GO:0003924	GTP binding;GTPase activity
INTERSECTIN	ENSANGT00000005190	AGAP009037-RA	D			0.0929846		0.44313		0.332512		-0.00603166		INTERSECTIN	GO:0005509;GO:0005515;GO:0007269;GO:0008104;GO:0042734;GO:0048488;GO:0051124	calcium ion binding;protein binding;neurotransmitter secretion;protein localization;presynaptic membrane;synaptic vesicle endocytosis;synaptic growth at neuromuscular junction
INTERSECTIN	ENSANGT00000022853		D			0.17829								INTERSECTIN
ISOCITRATE DEHYDROGENASE [NADP] MITOCHONDRIAL PRECURSOR EC1.1.1.42 OXALOSUCCINATE DECARBOXYLASE IDH NADP+ SPECIFIC ICDH IDP ICD M	ENSANGT00000016660	AGAP003168-RA	D	0.0612571		-0.197561		-0.376093		0.0655336				ISOCITRATE DEHYDROGENASE [NADP] MITOCHONDRIAL PRECURSOR EC1.1.1.42 OXALOSUCCINATE DECARBOXYLASE IDH NADP+ SPECIFIC ICDH IDP ICD M	GO:0004450;GO:0006092;GO:0008152;GO:0016491	isocitrate dehydrogenase (NADP+) activity;main pathways of carbohydrate metabolism;metabolism;oxidoreductase activity
JUXTAPOSED WITH ANOTHER ZINC FINGER 1	ENSANGT00000017480	AGAP000764-RA	D	0.687046	Up	-0.194328		0.762288	Up	0.260025		-0.585979	Down	JUXTAPOSED WITH ANOTHER ZINC FINGER 1	GO:0003676;GO:0005634;GO:0008270;GO:0005515	nucleic acid binding;nucleus;zinc ion binding;protein binding
KINASE	ENSANGT00000001712	AGAP001091-RA	D					0.145321						KINASE	GO:0004672;GO:0006468;GO:0005524;GO:0005488	protein kinase activity;protein amino acid phosphorylation;ATP binding;binding
KINASE	ENSANGT00000010533	AGAP008118-RA	D			0.241242								KINASE	GO:0000166;GO:0016301;GO:0004672;GO:0006468;GO:0004674;GO:0016740;GO:0005524;GO:0005515;GO:0001700;GO:0030162;GO:0016321;GO:0007444;GO:0009796;GO:0000075;GO:0000077;GO:0007050;GO:0007093;GO:0007348;GO:0009314	nucleotide binding;kinase activity;protein kinase activity;protein amino acid phosphorylation;protein serine/threonine kinase activity;transferase activity;ATP binding;protein binding;embryonic development (sensu Insecta);regulation of proteolysis;female
KINASE	ENSANGT00000017065	AGAP010327-RA	D			0.167248								KINASE	GO:0000166;GO:0016301;GO:0004672;GO:0006468;GO:0004674;GO:0016740;GO:0005524;GO:0007498	nucleotide binding;kinase activity;protein kinase activity;protein amino acid phosphorylation;protein serine/threonine kinase activity;transferase activity;ATP binding;mesoderm development
KINASE C AND CASEIN KINASE SUBSTRATE IN NEURONS	ENSANGT00000011579		D					0.244576		-0.0822381		0.00635605		KINASE C AND CASEIN KINASE SUBSTRATE IN NEURONS
KYNURENINE OXOGLUTARATE TRANSAMINASE I EC2.6.1.7 KYNURENINE AMINOTRANSFERASE I KATI GLUTAMINE PHENYLPYRUVATE TRANSAMINASE EC2.6.1.- 64 GLUTAMINE TRANSAMINASE K GTK CYSTEINE S CONJUGATE BETA LYASE EC4.4.-.- 1 13	ENSANGT00000022034	AGAP011158-RA	D	0.105161		-0.0173485		-0.330416		-0.0651124		-0.0534557		KYNURENINE OXOGLUTARATE TRANSAMINASE I EC2.6.1.7 KYNURENINE AMINOTRANSFERASE I KATI GLUTAMINE PHENYLPYRUVATE TRANSAMINASE EC2.6.1.- 64 GLUTAMINE TRANSAMINASE K GTK CYSTEINE S CONJUGATE BETA LYASE EC4.4.-.- 1 13	GO:0016769;GO:0016847;GO:0009058;GO:0005515	transferase activity, transferring nitrogenous groups;1-aminocyclopropane-1-carboxylate synthase activity;biosynthesis;protein binding
L 3 PHOSPHOSERINE PHOSPHATASE EC3.1.3.3 PSP O PHOSPHOSERINE PHOSPHOHYDROLASE PSPASE	ENSANGT00000016587	AGAP012247-RA	D			0.117196		-0.076115		0.439384				L 3 PHOSPHOSERINE PHOSPHATASE EC3.1.3.3 PSP O PHOSPHOSERINE PHOSPHOHYDROLASE PSPASE	GO:0003824;GO:0004647;GO:0008152;GO:0006564;GO:0016791;GO:0007422;GO:0007411;GO:0008372	catalytic activity;phosphoserine phosphatase activity;metabolism;L-serine biosynthesis;phosphoric monoester hydrolase activity;peripheral nervous system development;axon guidance;cellular component unknown
L ISOASPARTATE D ASPARTATE O METHYLTRANSFERASE EC2.1.1.77 BETA ASPARTATE METHYLTRANSFERASE PIMT L ISOASPARTYL/D ASPARTYL METHYLTRANSFERASE L ISOASPARTYL CARBOXYL METHYLTRANSFERASE	ENSANGT00000020776	AGAP000457-RA	D	-0.555708	Down	0.0567093		0.115546		-0.140516		0.173914		L ISOASPARTATE D ASPARTATE O METHYLTRANSFERASE EC2.1.1.77 BETA ASPARTATE METHYLTRANSFERASE PIMT L ISOASPARTYL/D ASPARTYL METHYLTRANSFERASE L ISOASPARTYL CARBOXYL METHYLTRANSFERASE	GO:0008757;GO:0004719;GO:0006464	S-adenosylmethionine-dependent methyltransferase activity;protein-L-isoaspartate (D-aspartate) O-methyltransferase activity;protein modification
LA HOMOLOG LA RIBONUCLEOPROTEIN LA AUTOANTIGEN HOMOLOG	ENSANGT00000019415	AGAP008952-RA	D	0.0366205				0.378488		-0.0764843		0.140956		LA HOMOLOG LA RIBONUCLEOPROTEIN LA AUTOANTIGEN HOMOLOG	GO:0000166;GO:0003676;GO:0006396;GO:0005634;GO:0003723;GO:0005737;GO:0030529;GO:0006405;GO:0005515;GO:0003729;GO:0008098	nucleotide binding;nucleic acid binding;RNA processing;nucleus;RNA binding;cytoplasm;ribonucleoprotein complex;RNA export from nucleus;protein binding;mRNA binding;5S rRNA primary transcript binding
LEPTIN RECEPTOR GENE RELATED OB R GENE RELATED OB RGRP;	ENSANGT00000032016	AGAP008693-RA	D							0.280513				Vacuolar protein sorting 55
LETHAL 2 GIANT LARVAE	ENSANGT00000017059	AGAP004483-RA	D			0.381015								LETHAL 2 GIANT LARVAE	GO:0016333;GO:0007269;GO:0005829;GO:0005737;GO:0005938;GO:0005886;GO:0000074;GO:0007399;GO:0007423;GO:0008104;GO:0008360;GO:0008283;GO:0008105;GO:0045167;GO:0007391;GO:0005856;GO:0007179;GO:0002009;GO:0008021;GO:0019991;GO:0005578;GO:0001738;GO:0016327;GO	morphogenesis of follicular epithelium;neurotransmitter secretion;cytosol;cytoplasm;cell cortex;plasma membrane;regulation of progression through cell cycle;nervous system development;sensory organ development;protein localization;regulation of cell shape
LETHAL 2 NEIGHBOUR OF TID	ENSANGT00000018887		D							0.253252				LETHAL 2 NEIGHBOUR OF TID
LEUCYL TRNA SYNTHETASE EC6.1.1.4 LEUCINE TRNA LIGASE LEURS	ENSANGT00000018304	AGAP008297-RA	D							0.00362622		0.14258		LEUCYL TRNA SYNTHETASE EC6.1.1.4 LEUCINE TRNA LIGASE LEURS	GO:0000166;GO:0004812;GO:0004823;GO:0006418;GO:0005737;GO:0006412;GO:0016874;GO:0005524	nucleotide binding;aminoacyl-tRNA ligase activity;leucine-tRNA ligase activity;tRNA aminoacylation for protein translation;cytoplasm;protein biosynthesis;ligase activity;ATP binding
LIN 9 ABNORMAL CELL LINEAGE 9;	ENSANGT00000030629	AGAP004624-RA	D							-0.113086				DIRP	GO:0005515;GO:0003677;GO:0000785;GO:0000122;GO:0007307;GO:0031523	protein binding;DNA binding;chromatin;negative regulation of transcription from RNA polymerase II promoter;chorion gene amplification;Myb complex
LIPID PHOSPHATE PHOSPHOHYDROLASE EC_3.1.3.4 PHOSPHATIDIC ACID PHOSPHATASE PHOSPHATIDATE PHOSPHOHYDROLASE TYPE PAP PAP2;	ENSANGT00000020589	AGAP012445-RA	D			-0.189555		-0.111117						Phosphoesterase, PA-phosphatase related
LIPID PHOSPHATE PHOSPHOHYDROLASE EC3.1.3.4 PHOSPHATIDIC ACID PHOSPHATASE PHOSPHATIDATE PHOSPHOHYDROLASE TYPE PAP PAP2	ENSANGT00000000365		D			-0.19789		-0.0615623						LIPID PHOSPHATE PHOSPHOHYDROLASE EC3.1.3.4 PHOSPHATIDIC ACID PHOSPHATASE PHOSPHATIDATE PHOSPHOHYDROLASE TYPE PAP PAP2
LIPRIN ALPHA TYROSINE PHOSPHATASE RECEPTOR TYPE F POLYPEPTIDE INTERACTING ALPHA PTPRF INTERACTING ALPHA	ENSANGT00000007551	AGAP007137-RA	D							0.604841	Up			LIPRIN ALPHA TYROSINE PHOSPHATASE RECEPTOR TYPE F POLYPEPTIDE INTERACTING ALPHA PTPRF INTERACTING ALPHA
LORICRIN	ENSANGT00000012237	AGAP001509-RA	D			0.218935		0.712638	Up					LORICRIN
LOW DENSITY LIPOPROTEIN RECEPTOR	ENSANGT00000021850	AGAP008193-RA	D			0.288648		0.312919						LOW DENSITY LIPOPROTEIN RECEPTOR	GO:0005509;GO:0005604;GO:0016020;GO:0004623;GO:0016042;GO:0007160	calcium ion binding;basement membrane;membrane;phospholipase A2 activity;lipid catabolism;cell-matrix adhesion
LOW DENSITY LIPOPROTEIN RECEPTOR	ENSANGT00000022681		D							0.151147				LOW DENSITY LIPOPROTEIN RECEPTOR
LOW DENSITY LIPOPROTEIN RECEPTOR;	ENSANGT00000030870	AGAP002186-RA	D							-0.497313	Down	-0.283629
LUCIFERIN 4 MONOOXYGENASE EC1.13.12.7 LUCIFERASE	ENSANGT00000021357		D			0.156476		-0.432852	Down					LUCIFERIN 4 MONOOXYGENASE EC1.13.12.7 LUCIFERASE
LUNG SEVEN TRANSMEMBRANE RECEPTOR	ENSANGT00000021419	AGAP000913-RA	D			0.357062								LUNG SEVEN TRANSMEMBRANE RECEPTOR	GO:0016021	integral to membrane
LYSOSOMAL TRAFFICKING REGULATOR BEIGE HOMOLOG;	ENSANGT00000028204	AGAP012452-RA	D									-0.461198
MAGUK P55 SUBFAMILY MEMBER	ENSANGT00000024736		D			0.157838								MAGUK P55 SUBFAMILY MEMBER
malvolio NATURAL RESISTANCE ASSOCIATED MACROPHAGE 1 NRAMP 1	ENSANGT00000000870	AGAP012464-RA	D					-0.252154						NATURAL RESISTANCE ASSOCIATED MACROPHAGE 1 NRAMP 1	GO:0005215;GO:0016020;GO:0006810	transporter activity;membrane;transport
MANNOSE P DOLICHOL UTILIZATION DEFECT 1 SUPPRESSOR OF LEC15 AND LEC35 GLYCOSYLATION MUTATION SL15	ENSANGT00000019548	AGAP008375-RA	D							0.154149				MANNOSE P DOLICHOL UTILIZATION DEFECT 1 SUPPRESSOR OF LEC15 AND LEC35 GLYCOSYLATION MUTATION SL15	GO:0005515	protein binding
MATERNAL EXUPERANTIA	ENSANGT00000018376	AGAP007365-RA AGAP007364-RA	D	-0.525128		0.147045		0.334054				0.0154295		MATERNAL EXUPERANTIA	GO:0007283;GO:0001700;GO:0007300;GO:0005737;GO:0045451;GO:0045450	spermatogenesis;embryonic development (sensu Insecta);nurse cell to oocyte transport (sensu Insecta);cytoplasm;pole plasm oskar mRNA localization;bicoid mRNA localization
MEDIATOR OF RNA POLYMERASE II TRANSCRIPTION SUBUNIT 8 HOMOLOG ACTIVATOR RECRUITED COFACTOR 32 KDA COMPONENT ARC32	ENSANGT00000014149	AGAP005909-RA	D					-0.0976313		-0.0935969		0.369123		MEDIATOR OF RNA POLYMERASE II TRANSCRIPTION SUBUNIT 8 HOMOLOG ACTIVATOR RECRUITED COFACTOR 32 KDA COMPONENT ARC32	GO:0005515	protein binding
MELANOMA ASSOCIATED ANTIGEN MAGE ANTIGEN	ENSANGT00000025538	AGAP009490-RA	D			0.287051		-0.491088		-0.323704		0.309821		MELANOMA ASSOCIATED ANTIGEN MAGE ANTIGEN
MESODERM DEVELOPMENT CANDIDATE 2	ENSANGT00000010034	AGAP005081-RA	D	-0.515402		-0.0162531		-0.295905		-0.144408		-0.0978812		MESODERM DEVELOPMENT CANDIDATE 2	GO:0009993;GO:0005737;GO:0016055;GO:0045177;GO:0006888;GO:0048728;GO:0045045;GO:0006612;GO:0005788	oogenesis (sensu Insecta);cytoplasm;Wnt receptor signaling pathway;apical part of cell;ER to Golgi vesicle-mediated transport;proboscis development;secretory pathway;protein targeting to membrane;endoplasmic reticulum lumen
METAXIN 1	ENSANGT00000014380	AGAP003981-RA	D	-0.298849										METAXIN 1	GO:0005515	protein binding
METAXIN 2	ENSANGT00000010484	AGAP008150-RA	D					-0.0798053		-0.11488				METAXIN 2
METHYL CPG BINDING	ENSANGT00000014275		D					0.502248		0.321088		-0.448286		METHYL CPG BINDING
METHYL CPG BINDING	ENSANGT00000026541		D			0.245271		0.110655		-0.114258				METHYL CPG BINDING
METHYL CPG BINDING DOMAIN METHYL CPG BINDING;	ENSANGT00000022688	AGAP003982-RA	D					0.0931444						Methyl-CpG binding	GO:0003677;GO:0007275;GO:0005634;GO:0030528;GO:0045892;GO:0005700;GO:0016581;GO:0042826;GO:0008327	DNA binding;development;nucleus;transcription regulator activity;negative regulation of transcription, DNA-dependent;polytene chromosome;NuRD complex;histone deacetylase binding;methyl-CpG binding
METHYLTRANSFERASE EC2.1.1.-	ENSANGT00000024183	AGAP009818-RA	D							-0.345065				METHYLTRANSFERASE EC2.1.1.-	GO:0008757;GO:0008168	S-adenosylmethionine-dependent methyltransferase activity;methyltransferase activity
METHYLTRANSFERASE WBSCR22 EC_2.1.1.- WILLIAMS BEUREN SYNDROME CHROMOSOME REGION 22;	ENSANGT00000015849	AGAP003728-RA	D			0.263543		-0.241293		-0.114108		0.262919		Methyltransferase type 11;Methyltransferase type 12;SAM (and some other nucleotide) binding motif;Site-specific DNA-methyltransferase (cytosine-N4-specific)	GO:0008757;GO:0016740;GO:0008168;GO:0005515	S-adenosylmethionine-dependent methyltransferase activity;transferase activity;methyltransferase activity;protein binding
MICROSOMAL SIGNAL PEPTIDASE 12 KDA SUBUNIT EC3.4.-.- SPASE 12 KDA SUBUNIT SPC12	ENSANGT00000013502	AGAP004296-RA	D							-0.238032				MICROSOMAL SIGNAL PEPTIDASE 12 KDA SUBUNIT EC3.4.-.- SPASE 12 KDA SUBUNIT SPC12	GO:0005787;GO:0009003;GO:0006465;GO:0016021;GO:0005792	signal peptidase complex;signal peptidase activity;signal peptide processing;integral to membrane;microsome
MICROSOMAL SIGNAL PEPTIDASE 18 KDA SUBUNIT EC_3.4.-.- SPASE 18 KDA SUBUNIT SPC18 ENDOPEPTIDASE SP18 SEC11 1;	ENSANGT00000020448	AGAP003069-RA	D			-0.282414		-0.127968		0.0329841		-0.113813		Peptidase S24, S26A and S26B;Peptidase S26A, signal peptidase I;Peptidase S26B, eukaryotic signal peptidase	GO:0008233;GO:0006508;GO:0006465;GO:0016020;GO:0008236	peptidase activity;proteolysis;signal peptide processing;membrane;serine-type peptidase activity
MICROSOMAL SIGNAL PEPTIDASE 25 KDA SUBUNIT EC3.4.-.- SPASE 25 KDA SUBUNIT SPC25	ENSANGT00000021231	AGAP011842-RA	D	0.0525374		-0.128696		-0.178281		0.305612		0.332483		MICROSOMAL SIGNAL PEPTIDASE 25 KDA SUBUNIT EC3.4.-.- SPASE 25 KDA SUBUNIT SPC25	GO:0005787;GO:0009003;GO:0006465;GO:0016021;GO:0005792	signal peptidase complex;signal peptidase activity;signal peptide processing;integral to membrane;microsome
MICROSOMAL SIGNAL PEPTIDASE KDA SUBUNIT EC3.4.-.- SPASE 22 KDA SUBUNIT	ENSANGT00000018480		D	-0.0081575		-0.104818		-0.0666259		0.0383115		0.09842		MICROSOMAL SIGNAL PEPTIDASE KDA SUBUNIT EC3.4.-.- SPASE 22 KDA SUBUNIT	GO:0005787;GO:0009003;GO:0006465;GO:0016021	signal peptidase complex;signal peptidase activity;signal peptide processing;integral to membrane
MICROSOMAL TRIGLYCERIDE TRANSFER LARGE SUBUNIT PRECURSOR	ENSANGT00000014303	AGAP010234-RA	D					-0.310037		-0.0984078				MICROSOMAL TRIGLYCERIDE TRANSFER LARGE SUBUNIT PRECURSOR	GO:0005515	protein binding
MICROSPHERULE 1.58 KDA MICROSPHERULE	ENSANGT00000017863	AGAP005560-RA	D	0.898203	Up	-0.380338		-0.0896199		0.0349495		-0.118643		MICROSPHERULE 1.58 KDA MICROSPHERULE	GO:0005515	protein binding
MITOCHONDRIAL INNER MEMBRANE	ENSANGT00000014306	AGAP002364-RA	D					-0.103277		0.0713489				MITOCHONDRIAL INNER MEMBRANE	GO:0005554;GO:0000004	molecular function unknown;biological process unknown
MITOGEN ACTIVATED KINASE EC_2.7.1.37 KINASE	ENSANGT00000023782		D					0.41075
MITOGEN ACTIVATED KINASE EC2.7.1.37 KINASE	ENSANGT00000014018	AGAP012148-RA	D							0.113205				MITOGEN ACTIVATED KINASE EC2.7.1.37 KINASE	GO:0004707;GO:0004672;GO:0006468;GO:0005524;GO:0000166;GO:0016301;GO:0004674;GO:0016740	MAP kinase activity;protein kinase activity;protein amino acid phosphorylation;ATP binding;nucleotide binding;kinase activity;protein serine/threonine kinase activity;transferase activity
MITOGEN ACTIVATED KINASE EC2.7.1.37 KINASE	ENSANGT00000016639	AGAP009207-RA	D	0.246854		0.216169						-0.411664		MITOGEN ACTIVATED KINASE EC2.7.1.37 KINASE	GO:0000166;GO:0016301;GO:0004707;GO:0004672;GO:0006468;GO:0004674;GO:0016740;GO:0005524;GO:0005515;GO:0005634;GO:0006355;GO:0005737;GO:0007369;GO:0007169;GO:0008293;GO:0008595;GO:0000165;GO:0006916;GO:0042802;GO:0045467;GO:0050803;GO:0004705	nucleotide binding;kinase activity;MAP kinase activity;protein kinase activity;protein amino acid phosphorylation;protein serine/threonine kinase activity;transferase activity;ATP binding;protein binding;nucleus;regulation of transcription, DNA-dependent;
MITOGEN ACTIVATED KINASE KINASE 1 INTERACTING 1 MEK BINDING PARTNER 1 MP1	ENSANGT00000018687	AGAP000997-RA	D	0.0106257		-0.35521		-0.332559		-0.241876				MITOGEN ACTIVATED KINASE KINASE 1 INTERACTING 1 MEK BINDING PARTNER 1 MP1	GO:0005515	protein binding
MITOGEN ACTIVATED KINASE KINASE KINASE 4 EC2.7.1.- MAPK/ERK KINASE KINASE 4 MEK KINASE 4 MEKK 4	ENSANGT00000014818	AGAP002371-RA	D							0.019703				MITOGEN ACTIVATED KINASE KINASE KINASE 4 EC2.7.1.- MAPK/ERK KINASE KINASE 4 MEK KINASE 4 MEKK 4	GO:0000166;GO:0016301;GO:0004672;GO:0006468;GO:0004674;GO:0016740;GO:0005524;GO:0005515;GO:0000165;GO:0006950;GO:0004709	nucleotide binding;kinase activity;protein kinase activity;protein amino acid phosphorylation;protein serine/threonine kinase activity;transferase activity;ATP binding;protein binding;MAPKKK cascade;response to stress;MAP kinase kinase kinase activity
MITOTIC CHECKPOINT BUB3	ENSANGT00000016297	AGAP010544-RA	D							-0.0249786				MITOTIC CHECKPOINT BUB3	GO:0005515;GO:0005654;GO:0000776;GO:0007094	protein binding;nucleoplasm;kinetochore;mitotic spindle checkpoint
MITOTIC CHECKPOINT SERINE/THREONINE KINASE BUB1 EC2.7.1.37 BUB1A	ENSANGT00000008371	AGAP011124-RA	D			0.12113				-0.0611688				MITOTIC CHECKPOINT SERINE/THREONINE KINASE BUB1 EC2.7.1.37 BUB1A	GO:0005515;GO:0000776;GO:0007094;GO:0000940;GO:0007096	protein binding;kinetochore;mitotic spindle checkpoint;outer kinetochore of condensed chromosome;regulation of exit from mitosis
MO25	ENSANGT00000021363	AGAP000812-RA	D	-0.615079	Down	0.0117071		0.238655		-0.15765		0.190303		MO25	GO:0005488	binding
MO25	ENSANGT00000024839	AGAP011060-RA	D	-0.132032										MO25	GO:0005488	binding
MOESIN	ENSANGT00000017331	AGAP000562-RA	D					0.434456	Up			0.378582		MOESIN	GO:0005488;GO:0016020;GO:0005737;GO:0008092;GO:0005856;GO:0005515;GO:0030036;GO:0007010;GO:0005886;GO:0003779;GO:0008104;GO:0002009;GO:0035003;GO:0045197;GO:0030029;GO:0042052;GO:0007315;GO:0016336;GO:0048112;GO:0007318;GO:0009952;GO:0035088;GO:0042462;GO	binding;membrane;cytoplasm;cytoskeletal protein binding;cytoskeleton;protein binding;actin cytoskeleton organization and biogenesis;cytoskeleton organization and biogenesis;plasma membrane;actin binding;protein localization;morphogenesis of an epithelium;
MOESIN	ENSANGT00000024514		D			-0.0819956		0.114402
MONOOXYGENASE	ENSANGT00000012551		D			0.512791		0.914349	Up			-0.161395		MONOOXYGENASE
MONOOXYGENASE	ENSANGT00000022461	AGAP005712-RC AGAP005712-RB	D	0.0373637		0.0225692		-0.268512		1.02361	Up			MONOOXYGENASE
MORTALITY FACTOR 4 MORF RELATED GENE TRANSCRIPTION FACTOR;	ENSANGT00000018414	AGAP001795-RA	D			0.261464		-0.280059		-0.00311409		0.35662		MRG	GO:0000785;GO:0003682;GO:0006333;GO:0005634;GO:0005515;GO:0016573;GO:0035267;GO:0043486;GO:0004402	chromatin;chromatin binding;chromatin assembly or disassembly;nucleus;protein binding;histone acetylation;TIP60 histone acetyltransferase complex;histone exchange;histone acetyltransferase activity
MUCIN 1 PRECURSOR POLYMORPHIC EPITHELIAL MUCIN PEMT EPISIALIN	ENSANGT00000027428		D					0.285913		0.20736		-0.0818786		MUCIN 1 PRECURSOR POLYMORPHIC EPITHELIAL MUCIN PEMT EPISIALIN
MULTIFUNCTIONAL ADE2 [INCLUDES: PHOSPHORIBOSYLAMINOIMIDAZOLE SUCCINOCARBOXAMIDE SYNTHASE EC6.3.2.6 SAICAR SYNTHETASE ; PHOSPHORIBOSYLAMINOIMIDAZOLE CARBOXYLASE EC4.1.1.- 21 AIR CARBOXYLASE AIRC ]	ENSANGT00000019418	AGAP000180-RA	D	0.392906		-1.02319	Down	-1.12277	Down	0.413427		0.135366		MULTIFUNCTIONAL ADE2 [INCLUDES: PHOSPHORIBOSYLAMINOIMIDAZOLE SUCCINOCARBOXAMIDE SYNTHASE EC6.3.2.6 SAICAR SYNTHETASE , PHOSPHORIBOSYLAMINOIMIDAZOLE CARBOXYLASE EC4.1.1.- 21 AIR CARBOXYLASE AIRC ]	GO:0009320;GO:0004638;GO:0004639;GO:0006164;GO:0006189	phosphoribosylaminoimidazole carboxylase complex;phosphoribosylaminoimidazole carboxylase activity;phosphoribosylaminoimidazolesuccinocarboxamide synthase activity;purine nucleotide biosynthesis;'de novo' IMP biosynthesis
MULTIFUNCTIONAL ADE2 [INCLUDES: PHOSPHORIBOSYLAMINOIMIDAZOLE SUCCINOCARBOXAMIDE SYNTHASE EC6.3.2.6 SAICAR SYNTHETASE ; PHOSPHORIBOSYLAMINOIMIDAZOLE CARBOXYLASE EC4.1.1.- 21 AIR CARBOXYLASE AIRC ]	ENSANGT00000029709		D	-0.367735		-1.04436	Down	-1.04179	Down	0.360897		0.376292		MULTIFUNCTIONAL ADE2 [INCLUDES: PHOSPHORIBOSYLAMINOIMIDAZOLE SUCCINOCARBOXAMIDE SYNTHASE EC6.3.2.6 SAICAR SYNTHETASE , PHOSPHORIBOSYLAMINOIMIDAZOLE CARBOXYLASE EC4.1.1.- 21 AIR CARBOXYLASE AIRC ]
MULTIPLE COAGULATION FACTOR DEFICIENCY 2 PRECURSOR NEURAL STEM CELL DERIVED NEURONAL SURVIVAL	ENSANGT00000023179		D	-0.503944		0.282632		-0.277523						MULTIPLE COAGULATION FACTOR DEFICIENCY 2 PRECURSOR NEURAL STEM CELL DERIVED NEURONAL SURVIVAL
MULTIPLE EGF DOMAIN 4 MULTIPLE EPIDERMAL GROWTH FACTOR DOMAINS 8	ENSANGT00000027193		D					0.433729	Up
MULTIPLE INOSITOL POLYPHOSPHATE PHOSPHATASE	ENSANGT00000010985	AGAP003555-RA	D					-0.106727		-0.316494				MULTIPLE INOSITOL POLYPHOSPHATE PHOSPHATASE	GO:0003993	acid phosphatase activity
MUS MUSCULUS CDNA	ENSANGT00000012628	AGAP011140-RA	D			0.113526		-0.176297		0.362936		0.257806		MUS MUSCULUS CDNA	GO:0005515	protein binding
MUS MUSCULUS CDNA	ENSANGT00000028609	AGAP010566-RA	D					0.294931						MUS MUSCULUS CDNA	GO:0016021;GO:0005515;GO:0005554;GO:0000004	integral to membrane;protein binding;molecular function unknown;biological process unknown
MUS MUSCULUS CDNA PRODUCT:	ENSANGT00000014165	AGAP011752-RA	D					-0.00850399		-0.645495	Down	0.148387		MUS MUSCULUS CDNA PRODUCT:	GO:0005515	protein binding
MUS MUSCULUS CDNA PRODUCT:	ENSANGT00000015954	AGAP003919-RA	D	-0.458515		-0.105341		-0.404197		-0.270292		0.113147		MUS MUSCULUS CDNA PRODUCT:	GO:0005515	protein binding
MUS MUSCULUS CDNA PRODUCT:	ENSANGT00000016845	AGAP009165-RA	D	-0.540078	Down			0.199785		-0.431597				MUS MUSCULUS CDNA PRODUCT:	GO:0005515	protein binding
MUS MUSCULUS CDNA PRODUCT:HYPOTHETICAL ESTERASE/LIPASE/THIOESTERASE FAMILY ACTIVE SITE CONTAINING PROTEIN	ENSANGT00000017629	AGAP004435-RA	D			0.170113		-0.343452	Down					MUS MUSCULUS CDNA PRODUCT:HYPOTHETICAL ESTERASE/LIPASE/THIOESTERASE FAMILY ACTIVE SITE CONTAINING PROTEIN	GO:0003824;GO:0016787	catalytic activity;hydrolase activity
MUS MUSCULUS CDNA PRODUCT:HYPOTHETICAL RNA BINDING DOMAIN RBD STRUCTURE CONTAINING PROTEIN	ENSANGT00000021157	AGAP005345-RA	D			-0.285617		0.330074						MUS MUSCULUS CDNA PRODUCT:HYPOTHETICAL RNA BINDING DOMAIN RBD STRUCTURE CONTAINING PROTEIN	GO:0000166;GO:0006396;GO:0005634;GO:0003723;GO:0005737;GO:0030529;GO:0006405	nucleotide binding;RNA processing;nucleus;RNA binding;cytoplasm;ribonucleoprotein complex;RNA export from nucleus
MUS MUSCULUS CDNA PRODUCT:HYPOTHETICAL UDP GLYCOSYLTRANSFERASE/GLYCOGEN PHOSPHORYLASE STRUCTURE CONTAINING PROTEIN	ENSANGT00000021338	AGAP003699-RA	D			-0.0228773		-0.27894						MUS MUSCULUS CDNA PRODUCT:HYPOTHETICAL UDP GLYCOSYLTRANSFERASE/GLYCOGEN PHOSPHORYLASE STRUCTURE CONTAINING PROTEIN	GO:0005975;GO:0030246;GO:0016758;GO:0030259	carbohydrate metabolism;carbohydrate binding;transferase activity, transferring hexosyl groups;lipid glycosylation
MYG1	ENSANGT00000001212	AGAP002408-RA	D	0.164327		0.19528		-0.258037		-0.333004		0.24656		MYG1
MYOTUBULARIN	ENSANGT00000020921	AGAP009563-RA	D					0.461257	Up					MYOTUBULARIN	GO:0004721;GO:0046839;GO:0006470;GO:0004437;GO:0005515	phosphoprotein phosphatase activity;phospholipid dephosphorylation;protein amino acid dephosphorylation;inositol or phosphatidylinositol phosphatase activity;protein binding
N ACETYLGALACTOSAMINE KINASE EC_2.7.1.- GALNAC KINASE GALACTOKINASE 2	ENSANGT00000002014	AGAP012568-RA	D					-0.605574	Down
N ACETYLTRANSFERASE	ENSANGT00000022473	AGAP010142-RA	D					0.412155		0.641891	Up	-0.455506		N ACETYLTRANSFERASE	GO:0008080;GO:0007610;GO:0045187;GO:0030431;GO:0048066;GO:0006584;GO:0004060;GO:0042402;GO:0042420;GO:0042429;GO:0046334	N-acetyltransferase activity;behavior;regulation of circadian sleep/wake cycle, sleep;sleep;pigmentation during development;catecholamine metabolism;arylamine N-acetyltransferase activity;biogenic amine catabolism;dopamine catabolism;serotonin catabolism;
N ACETYLTRANSFERASE 5 EC2.3.1.-	ENSANGT00000020842	AGAP001878-RA	D					0.356188						N ACETYLTRANSFERASE 5 EC2.3.1.-	GO:0008080	N-acetyltransferase activity
N SULPHOGLUCOSAMINE SULPHOHYDROLASE PRECURSOR EC3.10.1.1 SULFOGLUCOSAMINE SULFAMIDASE SULPHAMIDASE	ENSANGT00000024575	AGAP004205-RA	D			-0.187547		0.53255		0.1919				N SULPHOGLUCOSAMINE SULPHOHYDROLASE PRECURSOR EC3.10.1.1 SULFOGLUCOSAMINE SULFAMIDASE SULPHAMIDASE	GO:0008484;GO:0008152	sulfuric ester hydrolase activity;metabolism
N TERMINAL ACETYLTRANSFERASE COMPLEX ARD1 SUBUNIT HOMOLOG EC2.3.1.-	ENSANGT00000007006	AGAP005410-RB	D	-0.606979	Down	-0.141894		-0.0827559		0.300635				N TERMINAL ACETYLTRANSFERASE COMPLEX ARD1 SUBUNIT HOMOLOG EC2.3.1.-	GO:0008080;GO:0005515;GO:0031248	N-acetyltransferase activity;protein binding;protein acetyltransferase complex
N TERMINAL ASPARAGINE AMIDOHYDROLASE EC_3.5.1.- NH2 TERMINAL ASPARAGINE DEAMIDASE N TERMINAL ASN AMIDASE NTN AMIDASE PNAD NH2 TERMINAL ASPARAGINE AMIDOHYDROLASE PNAA;	ENSANGT00000031661	AGAP010965-RA	D							0.642758	Up	-0.153629
NEDD8 CONJUGATING ENZYME UBC12 EC_6.3.2.- UBIQUITIN CONJUGATING ENZYME E2 M NEDD8 LIGASE NEDD8 CARRIER;	ENSANGT00000022545	AGAP012193-RA	D					0.853512	Up					Ubiquitin-conjugating enzyme, E2	GO:0006512;GO:0006464;GO:0016874;GO:0004842	ubiquitin cycle;protein modification;ligase activity;ubiquitin-protein ligase activity
NEGATIVE ELONGATION FACTOR E	ENSANGT00000005976	AGAP006237-RA	D							-0.243295				NEGATIVE ELONGATION FACTOR E	GO:0000166;GO:0003676;GO:0005515;GO:0006368;GO:0007070;GO:0008023;GO:0008148;GO:0017053	nucleotide binding;nucleic acid binding;protein binding;RNA elongation from RNA polymerase II promoter;negative regulation of transcription from RNA polymerase II promoter, mitotic;transcription elongation factor complex;negative transcription elongation
NEIGHBOR OF COX4	ENSANGT00000029051	AGAP010320-RA	D	-0.349497		-0.305647		-0.614209	Down					NEIGHBOR OF COX4	GO:0005554;GO:0005515	molecular function unknown;protein binding
NEPHRIN PRECURSOR RENAL GLOMERULUS SPECIFIC CELL ADHESION RECEPTOR	ENSANGT00000026537		D			0.208333								NEPHRIN PRECURSOR RENAL GLOMERULUS SPECIFIC CELL ADHESION RECEPTOR
NEURAL CELL ADHESION MOLECULE 1 KDA PRECURSOR N CAM	ENSANGT00000016208	AGAP002802-RA	D	1.61036	Up			0.620716	Up	0.384515		-0.298464		NEURAL CELL ADHESION MOLECULE 1 KDA PRECURSOR N CAM	GO:0030154;GO:0007399;GO:0016020;GO:0007155;GO:0007611;GO:0008355;GO:0005737;GO:0005886;GO:0007156;GO:0007413;GO:0008360;GO:0016319;GO:0045211;GO:0008038;GO:0035152;GO:0042734;GO:0048149;GO:0007485;GO:0035158;GO:0007612;GO:0035159;GO:0001746;GO:0007528;GO	cell differentiation;nervous system development;membrane;cell adhesion;learning and/or memory;olfactory learning;cytoplasm;plasma membrane;homophilic cell adhesion;axonal fasciculation;regulation of cell shape;mushroom body development;postsynaptic membra
NEUROENDOCRINE DIFFERENTIATION FACTOR	ENSANGT00000019754	AGAP003507-RA	D					0.193556		0.0544433				NEUROENDOCRINE DIFFERENTIATION FACTOR	GO:0005554;GO:0005515	molecular function unknown;protein binding
NEUROGENIC DIFFERENTIATION FACTOR;	ENSANGT00000030303	AGAP007824-RA	D									0.00666218		Basic helix-loop-helix dimerisation region bHLH;Protamine P1	GO:0030528;GO:0045449;GO:0005634;GO:0005515;GO:0007423;GO:0008052	transcription regulator activity;regulation of transcription;nucleus;protein binding;sensory organ development;sensory organ determination
NICASTRIN PRECURSOR	ENSANGT00000012202	AGAP001734-RA	D			0.00315943		0.34228		-0.166832				NICASTRIN PRECURSOR	GO:0016485;GO:0016021;GO:0006509;GO:0007010;GO:0007220	protein processing;integral to membrane;membrane protein ectodomain proteolysis;cytoskeleton organization and biogenesis;Notch receptor processing
NIEMANN PICK C1 PRECURSOR	ENSANGT00000007352	AGAP000579-RA	D					0.288994						NIEMANN PICK C1 PRECURSOR	GO:0008158;GO:0016020;GO:0005515	hedgehog receptor activity;membrane;protein binding
NIF3 1	ENSANGT00000016611	AGAP012228-RA	D	-0.0174274		0.091093		-0.578389	Down	-0.123023		-0.0879087		NIF3 1	GO:0042802	identical protein binding
NIPSNAP	ENSANGT00000023901	AGAP003200-RA	D	0.0144876		0.189364		-0.140396		-0.303178		0.286982		NIPSNAP
NIPSNAP	ENSANGT00000030992		D							0.317822		0.212593
NOSE RESISTANT TO FLUOXETINE 6 PRECURSOR NRF 6	ENSANGT00000009300	AGAP007659-RA	D			0.135998								NOSE RESISTANT TO FLUOXETINE 6 PRECURSOR NRF 6	GO:0016747	transferase activity, transferring groups other than amino-acyl groups
NTF2 RELATED EXPORT	ENSANGT00000011961	AGAP008234-RA	D			0.0576401						-0.294468		NTF2 RELATED EXPORT	GO:0005215;GO:0006810;GO:0005622;GO:0005737;GO:0005654;GO:0005635;GO:0016973	transporter activity;transport;intracellular;cytoplasm;nucleoplasm;nuclear envelope;poly(A)+ mRNA export from nucleus
NTF2 RELATED EXPORT	ENSANGT00000015370		D							0.047527		0.13412		NTF2 RELATED EXPORT
NUCLEAR FACTOR ERYTHROID 2 RELATED FACTOR 2 NF E2 RELATED FACTOR 2 NFE2 RELATED FACTOR 2 NUCLEAR FACTOR ERYTHROID DERIVED 2 2	ENSANGT00000003712	AGAP005300-RC	D			-0.274156		0.195378						NUCLEAR FACTOR ERYTHROID 2 RELATED FACTOR 2 NF E2 RELATED FACTOR 2 NFE2 RELATED FACTOR 2 NUCLEAR FACTOR ERYTHROID DERIVED 2 2	GO:0043565;GO:0046983;GO:0005634;GO:0003677;GO:0003700;GO:0006355;GO:0007317;GO:0008103;GO:0007350;GO:0016563;GO:0045451;GO:0008359;GO:0007310;GO:0042070;GO:0045450	sequence-specific DNA binding;protein dimerization activity;nucleus;DNA binding;transcription factor activity;regulation of transcription, DNA-dependent;regulation of pole plasm oskar mRNA localization;oocyte microtubule cytoskeleton polarization;blastode
NUCLEAR INHIBITOR OF PHOSPHATASE 1 NIPP 1 PHOSPHATASE 1 REGULATORY INHIBITOR SUBUNIT 8	ENSANGT00000016742	AGAP012089-RA	D			-0.415019		0.215802						NUCLEAR INHIBITOR OF PHOSPHATASE 1 NIPP 1 PHOSPHATASE 1 REGULATORY INHIBITOR SUBUNIT 8	GO:0005515;GO:0003729;GO:0004864;GO:0035308;GO:0016607;GO:0004865	protein binding;mRNA binding;protein phosphatase inhibitor activity;negative regulation of protein amino acid dephosphorylation;nuclear speck;type 1 serine/threonine specific protein phosphatase inhibitor activity
NUCLEAR PORE COMPLEX NUP133 NUCLEOPORIN NUP133.133 KDA NUCLEOPORIN	ENSANGT00000019714	AGAP003503-RA	D							0.444822				NUCLEAR PORE COMPLEX NUP133 NUCLEOPORIN NUP133.133 KDA NUCLEOPORIN	GO:0005643;GO:0005215;GO:0050658	nuclear pore;transporter activity;RNA transport
NUCLEAR PORE GLYCOPROTEIN P62.62 KDA NUCLEOPORIN	ENSANGT00000012703	AGAP010978-RA	D	0.202117				-0.120979		-0.255255				NUCLEAR PORE GLYCOPROTEIN P62.62 KDA NUCLEOPORIN	GO:0005643;GO:0017056;GO:0005515	nuclear pore;structural constituent of nuclear pore;protein binding
NUCLEAR TRANSPORT FACTOR 2 NTF 2	ENSANGT00000015184	AGAP007024-RA	D	-0.162715		-0.010906		-0.263541		-0.123783		0.342314		NUCLEAR TRANSPORT FACTOR 2 NTF 2	GO:0005215;GO:0006810;GO:0005622	transporter activity;transport;intracellular
NUCLEAR TRANSPORT FACTOR 2 NTF 2	ENSANGT00000019436	AGAP000498-RA	D			0.0591433		0.178365		0.108995				NUCLEAR TRANSPORT FACTOR 2 NTF 2	GO:0005215;GO:0006810;GO:0005622	transporter activity;transport;intracellular
NUCLEOLAR	ENSANGT00000017710	AGAP004739-RA	D	-0.0236292				0.32478		-0.277396		-0.38575		NUCLEOLAR	GO:0004730;GO:0006396;GO:0003723;GO:0005515;GO:0007281;GO:0005730;GO:0001522	pseudouridylate synthase activity;RNA processing;RNA binding;protein binding;germ cell development;nucleolus;pseudouridine synthesis
NUCLEOLAR 4	ENSANGT00000021864	AGAP008187-RA	D			0.626274	Up	0.428705						NUCLEOLAR 4
NUCLEOLAR 6 NUCLEOLAR RNA ASSOCIATED NRAP;	ENSANGT00000027321	AGAP003992-RA	D							-0.167549				Nrap protein
NUCLEOLAR COMPLEX 2 HOMOLOG NOC2 HOMOLOG;	ENSANGT00000032293	AGAP010536-RA	D							-0.378134				Myb, DNA-binding;Protein of unknown function UPF0120
NUCLEOLAR FAMILY A MEMBER 1	ENSANGT00000011753	AGAP001529-RA	D			0.181742		0.336184		-0.288835		0.400944		NUCLEOLAR FAMILY A MEMBER 1	GO:0007046;GO:0019843;GO:0005732;GO:0006364	ribosome biogenesis;rRNA binding;small nucleolar ribonucleoprotein complex;rRNA processing
NUCLEOLAR GTP BINDING 1 CHRONIC RENAL FAILURE GENE GTP BINDING NGB	ENSANGT00000021465	AGAP007050-RA	D	-0.883251	Down	-0.12257		-0.589662	Down	0.051129		0.270849		NUCLEOLAR GTP BINDING 1 CHRONIC RENAL FAILURE GENE GTP BINDING NGB	GO:0005525	GTP binding
NUCLEOLAR NUCLEOLAR	ENSANGT00000019413	AGAP002171-RA	D			-0.0253762		0.354606		-0.0317365				NUCLEOLAR NUCLEOLAR	GO:0005515	protein binding
NUCLEOLAR NUCLEOLAR	ENSANGT00000019928	AGAP002063-RA	D	0.234654		-0.304877		0.297852		-0.150924		0.443878		NUCLEOLAR NUCLEOLAR
NUCLEOLAR PHOSPHOPROTEIN P130 NUCLEOLAR 130 KDA 140 KDA NUCLEOLAR PHOSPHOPROTEIN NOPP140 NUCLEOLAR AND COILED BODY PHOSPHOPROTEIN 1;	ENSANGT00000031467	AGAP005369-RA	D							0.0169782		0.11414		SRP40, C-terminal;Treacher Collins syndrome protein Treacle
NUCLEOPLASMIN DNLP CHROMATIN DECONDENSATION 1;	ENSANGT00000031841	AGAP004395-RA	D							-0.0288989		0.123053		Nucleoplasmin
NUCLEOPORIN P54.54 KDA NUCLEOPORIN	ENSANGT00000012440	AGAP006031-RA	D	-0.988255	Down			0.103845		-0.236456		0.26778		NUCLEOPORIN P54.54 KDA NUCLEOPORIN	GO:0005515	protein binding
NUCLEOPORIN SEH1 SEC13	ENSANGT00000015675	AGAP005174-RA	D			0.197536		-0.0781767		-0.0990952		0.300753		NUCLEOPORIN SEH1 SEC13	GO:0005515	protein binding
NUCLEOSIDE DIPHOSPHATE KINASE EC2.7.4.6 NDP KINASE	ENSANGT00000011253	AGAP007120-RA	D	-0.0684586										NUCLEOSIDE DIPHOSPHATE KINASE EC2.7.4.6 NDP KINASE	GO:0000166;GO:0009209;GO:0016301;GO:0016740;GO:0004550;GO:0006241;GO:0006183;GO:0006228;GO:0000287;GO:0005524;GO:0006468;GO:0007427;GO:0007424;GO:0005525;GO:0008017;GO:0007017;GO:0007067;GO:0005880;GO:0006165;GO:0018105;GO:0046777	nucleotide binding;pyrimidine ribonucleoside triphosphate biosynthesis;kinase activity;transferase activity;nucleoside diphosphate kinase activity;CTP biosynthesis;GTP biosynthesis;UTP biosynthesis;magnesium ion binding;ATP binding;protein amino acid phos
NUCLEOSIDE DIPHOSPHATE LINKED MOIETY X MOTIF 6 GFG	ENSANGT00000002203	AGAP012857-RA	D	-0.211404		0.0761399		-0.303749		-0.26845		-0.123695		NUCLEOSIDE DIPHOSPHATE LINKED MOIETY X MOTIF 6 GFG
NUCLEOSIDE DIPHOSPHATE LINKED MOIETY X MOTIF 6 GFG	ENSANGT00000015304	AGAP012590-RA	D	-0.111415		-0.644803	Down	-0.282923		-0.29385		-0.0147624		NUCLEOSIDE DIPHOSPHATE LINKED MOIETY X MOTIF 6 GFG
NUCLEOTIDE BINDING	ENSANGT00000018200	AGAP010873-RA	D					0.339687		-0.332054				NUCLEOTIDE BINDING	GO:0005554;GO:0005524;GO:0005515	molecular function unknown;ATP binding;protein binding
NUCLEOTIDE BINDING;	ENSANGT00000008675	AGAP011997-RA	D					-0.0554171		-0.265169		0.684319	Up	Mrp	GO:0005554;GO:0005524;GO:0005515	molecular function unknown;ATP binding;protein binding
NUDIX NUCLEOSIDE DIPHOSPHATE LINKED MOIETY X TYPE MOTIF 8	ENSANGT00000020516	AGAP000942-RA	D	-0.781677	Down			-0.118749		-0.453396		0.284457		NUDIX NUCLEOSIDE DIPHOSPHATE LINKED MOIETY X TYPE MOTIF 8
OF BASAL TRANSCRIPTION	ENSANGT00000028000	AGAP003737-RA	D	0.111968		0.363818		0.253073		-0.360003		0.0618188		OF BASAL TRANSCRIPTION	GO:0000166	nucleotide binding
OLIGODENDROCYTE TRANSCRIPTION FACTOR;	ENSANGT00000026817	AGAP009227-RA	D					0.505832				-0.639316	Down	Basic helix-loop-helix dimerisation region bHLH	GO:0030528;GO:0045449;GO:0005634;GO:0005515	transcription regulator activity;regulation of transcription;nucleus;protein binding
OLIGOSACCHARYL TRANSFERASE STT3 SUBUNIT HOMOLOG B5 INTEGRAL MEMBRANE 1	ENSANGT00000014815	AGAP002396-RA	D	0.756621	Up			0.164181		-0.230527		-0.352479		OLIGOSACCHARYL TRANSFERASE STT3 SUBUNIT HOMOLOG B5 INTEGRAL MEMBRANE 1	GO:0004576;GO:0016020;GO:0006486;GO:0005515	oligosaccharyl transferase activity;membrane;protein amino acid glycosylation;protein binding
OPSIN	ENSANGT00000011949	AGAP001178-RA	D	-0.961822	Down									OPSIN	GO:0007602;GO:0007601;GO:0004871;GO:0016021;GO:0016020;GO:0004872;GO:0001584;GO:0007186;GO:0007165;GO:0004930	phototransduction;visual perception;signal transducer activity;integral to membrane;membrane;receptor activity;rhodopsin-like receptor activity;G-protein coupled receptor protein signaling pathway;signal transduction;G-protein coupled receptor activity
OPSIN	ENSANGT00000012077	AGAP001161-RA	D	-0.613218	Down									OPSIN	GO:0007602;GO:0007601;GO:0016021;GO:0001584;GO:0007186	phototransduction;visual perception;integral to membrane;rhodopsin-like receptor activity;G-protein coupled receptor protein signaling pathway
OPSIN	ENSANGT00000012131		D	-1.30792	Down									OPSIN
ORNITHINE AMINOTRANSFERASE MITOCHONDRIAL PRECURSOR EC2.6.1.13 ORNITHINE OXO ACID AMINOTRANSFERASE	ENSANGT00000010754	AGAP004793-RA	D					0.0662924		1.10126	Up			ORNITHINE AMINOTRANSFERASE MITOCHONDRIAL PRECURSOR EC2.6.1.13 ORNITHINE OXO ACID AMINOTRANSFERASE	GO:0008483;GO:0030170	transaminase activity;pyridoxal phosphate binding
ORNITHINE AMINOTRANSFERASE MITOCHONDRIAL PRECURSOR EC2.6.1.13 ORNITHINE OXO ACID AMINOTRANSFERASE	ENSANGT00000014450	AGAP012615-RA	D			-0.116326		0.0940487						ORNITHINE AMINOTRANSFERASE MITOCHONDRIAL PRECURSOR EC2.6.1.13 ORNITHINE OXO ACID AMINOTRANSFERASE
ORNITHINE DECARBOXYLASE ANTIZYME ODC AZ GUTFEELING;	ENSANGT00000026841	AGAP010131-RA	D			0.054062		-0.116738		0.329226		0.206711		Ornithine decarboxylase antizyme	GO:0004857;GO:0008073	enzyme inhibitor activity;ornithine decarboxylase inhibitor activity
OXYSTEROL BINDING RELATED OSBP RELATED ORP	ENSANGT00000012524	AGAP010893-RA	D					0.330266		0.155955		-0.143287		OXYSTEROL BINDING RELATED OSBP RELATED ORP	GO:0006869;GO:0008202;GO:0006810;GO:0005515	lipid transport;steroid metabolism;transport;protein binding
PAIRED BOX PAX	ENSANGT00000004934	AGAP011417-RA	D					0.255994		0.0188848				PAIRED BOX PAX	GO:0007275;GO:0006350;GO:0005634;GO:0003677;GO:0006355;GO:0043565;GO:0045449;GO:0003700;GO:0005515	development;transcription;nucleus;DNA binding;regulation of transcription, DNA-dependent;sequence-specific DNA binding;regulation of transcription;transcription factor activity;protein binding
PAIRED BOX PAX	ENSANGT00000019938		D	0.829242	Up			0.53075				-0.438009	Down	PAIRED BOX PAX	GO:0007275;GO:0006350;GO:0005634;GO:0003677;GO:0006355	development;transcription;nucleus;DNA binding;regulation of transcription, DNA-dependent
PALMITOYL THIOESTERASE 1 PRECURSOR EC3.1.2.22 PALMITOYL HYDROLASE 1	ENSANGT00000021449	AGAP001058-RA	D					-0.0799204		0.0828758				PALMITOYL THIOESTERASE 1 PRECURSOR EC3.1.2.22 PALMITOYL HYDROLASE 1	GO:0008474;GO:0006464;GO:0005515	palmitoyl-(protein) hydrolase activity;protein modification;protein binding
PAR2 4	ENSANGT00000020105	AGAP001050-RA	D					-0.293711						PAR2 4
PARKIN	ENSANGT00000011460	AGAP006580-RA	D	0.906318	Up	0.181335								PARKIN	GO:0006512;GO:0006464;GO:0008270;GO:0004842;GO:0007005	ubiquitin cycle;protein modification;zinc ion binding;ubiquitin-protein ligase activity;mitochondrion organization and biogenesis
PCD11 (RRP5 HOMOLOG )	ENSANGT00000011318	AGAP003595-RA	D			0.215183		0.281069						RRP5 HOMOLOG PROGRAMMED CELL DEATH 11	GO:0003676;GO:0003723;GO:0005488;GO:0005634;GO:0000381	nucleic acid binding;RNA binding;binding;nucleus;regulation of alternative nuclear mRNA splicing, via spliceosome
PCD4	ENSANGT00000022035	AGAP000378-RA	D	0.410864				-0.0810208		-0.587869	Down	-0.157039		IFeIF4GMA3
PCD5 TFAR19 TF 1 CELL APOPTOSIS RELATED GENE 19	ENSANGT00000014166	AGAP005432-RA	D	0.179244		0.0229413		0.321406		0.161788		0.438608		PROGRAMMED CELL DEATH 5 TFAR19 TF 1 CELL APOPTOSIS RELATED GENE 19	GO:0005515	protein binding
PEPTIDE DEFORMYLASE MITOCHONDRIAL PRECURSOR EC3.5.1.88 PDF POLYPEPTIDE DEFORMYLASE	ENSANGT00000017891	AGAP003861-RA	D							-0.149199				PEPTIDE DEFORMYLASE MITOCHONDRIAL PRECURSOR EC3.5.1.88 PDF POLYPEPTIDE DEFORMYLASE	GO:0005506;GO:0042586;GO:0006412	iron ion binding;peptide deformylase activity;protein biosynthesis
PEPTIDE METHIONINE SULFOXIDE REDUCTASE EC_1.8.4.6 METHIONINE S SULFOXIDE REDUCTASE ECDYSONE INDUCED 28/29 KDA	ENSANGT00000011685	AGAP012394-RA	D					-1.41548	Down
PEPTIDYL PROLYL CIS TRANS ISOMERASE EC5.2.1.8 PPIASE ROTAMASE CYCLOPHILIN	ENSANGT00000010912	AGAP002982-RA	D			0.149141								PEPTIDYL PROLYL CIS TRANS ISOMERASE EC5.2.1.8 PPIASE ROTAMASE CYCLOPHILIN	GO:0005488;GO:0046907;GO:0008270;GO:0005515	binding;intracellular transport;zinc ion binding;protein binding
PEPTIDYL PROLYL CIS TRANS ISOMERASE EC5.2.1.8 PPIASE ROTAMASE CYCLOPHILIN	ENSANGT00000011257	AGAP007088-RA	D							0.307008				PEPTIDYL PROLYL CIS TRANS ISOMERASE EC5.2.1.8 PPIASE ROTAMASE CYCLOPHILIN	GO:0006457;GO:0016853;GO:0003755;GO:0005515	protein folding;isomerase activity;peptidyl-prolyl cis-trans isomerase activity;protein binding
PEPTIDYL PROLYL CIS TRANS ISOMERASE EC5.2.1.8 PPIASE ROTAMASE CYCLOPHILIN	ENSANGT00000013567	AGAP003265-RA	D	0.499431				-0.137228				0.136516		PEPTIDYL PROLYL CIS TRANS ISOMERASE EC5.2.1.8 PPIASE ROTAMASE CYCLOPHILIN	GO:0006457;GO:0005488;GO:0016853;GO:0003755	protein folding;binding;isomerase activity;peptidyl-prolyl cis-trans isomerase activity
PEPTIDYL PROLYL CIS TRANS ISOMERASE EC5.2.1.8 PPIASE ROTAMASE CYCLOPHILIN	ENSANGT00000015053	AGAP009810-RA	D			-0.743012	Down							PEPTIDYL PROLYL CIS TRANS ISOMERASE EC5.2.1.8 PPIASE ROTAMASE CYCLOPHILIN	GO:0000166;GO:0006457;GO:0003676;GO:0005515	nucleotide binding;protein folding;nucleic acid binding;protein binding
PEPTIDYL PROLYL CIS TRANS ISOMERASE EC5.2.1.8 PPIASE ROTAMASE CYCLOPHILIN	ENSANGT00000018327	AGAP007392-RA	D							-0.26786				PEPTIDYL PROLYL CIS TRANS ISOMERASE EC5.2.1.8 PPIASE ROTAMASE CYCLOPHILIN	GO:0006457;GO:0016853;GO:0003755;GO:0005515	protein folding;isomerase activity;peptidyl-prolyl cis-trans isomerase activity;protein binding
PEPTIDYL TRNA HYDROLASE 2 EC3.1.1.29 PTH 2	ENSANGT00000017193	AGAP003883-RA	D	-0.418115				-0.291169						PEPTIDYL TRNA HYDROLASE 2 EC3.1.1.29 PTH 2	GO:0005515;GO:0005554;GO:0008372;GO:0000004	protein binding;molecular function unknown;cellular component unknown;biological process unknown
PEPTIDYL TRNA HYDROLASE 2 EC3.1.1.29 PTH 2	ENSANGT00000027577	AGAP010871-RA	D	-0.1862		0.190467		0.00416423		0.179666		0.232325		PEPTIDYL TRNA HYDROLASE 2 EC3.1.1.29 PTH 2
PERIODIC TRYPTOPHAN 1 HOMOLOG KERATINOCYTE IEF SSP	ENSANGT00000026346		D			0.0408378		0.318963
PERIODIC TRYPTOPHAN 1 HOMOLOG;	ENSANGT00000010673	AGAP004768-RB	D			-0.00251429		0.255893		-0.237106		-0.164221		WD-40 repeat
PEROXISOMAL BIOGENESIS FACTOR 19 PEROXIN 19 PEROXISOMAL FARNESYLATED;	ENSANGT00000031257	AGAP008804-RA	D							0.389405		0.247496		Pex19 protein	GO:0005515	protein binding
PGRPLC2	ENSANGT00000025439	AGAP005203-RE	D					0.240873						PEPTIDOGLYCAN RECOGNITION,Amidase2	GO:0005515;GO:0008745;GO:0009253	protein binding;N-acetylmuramoyl-L-alanine amidase activity;peptidoglycan catabolism
PHD FINGER DOMAIN 5A SPLICING FACTOR 3B ASSOCIATED 14 KDA S B	ENSANGT00000013177	AGAP009905-RA	D					0.0929348		-0.197364				PHD FINGER DOMAIN 5A SPLICING FACTOR 3B ASSOCIATED 14 KDA S B	GO:0005554	molecular function unknown
PHENYLALANYL TRNA SYNTHETASE ALPHA CHAIN EC6.1.1.20 PHENYLALANINE TRNA LIGASE ALPHA CHAIN PHERS	ENSANGT00000021060	AGAP002653-RA	D	0.329689				-0.242158		-0.0489165				PHENYLALANYL TRNA SYNTHETASE ALPHA CHAIN EC6.1.1.20 PHENYLALANINE TRNA LIGASE ALPHA CHAIN PHERS	GO:0004812;GO:0006418;GO:0004826;GO:0006432;GO:0005737;GO:0005524	aminoacyl-tRNA ligase activity;tRNA aminoacylation for protein translation;phenylalanine-tRNA ligase activity;phenylalanyl-tRNA aminoacylation;cytoplasm;ATP binding
PHENYLALANYL TRNA SYNTHETASE BETA CHAIN EC6.1.1.20 PHENYLALANINE TRNA LIGASE BETA CHAIN PHERS	ENSANGT00000010460	AGAP003517-RA	D			-0.16628		-0.164004						PHENYLALANYL TRNA SYNTHETASE BETA CHAIN EC6.1.1.20 PHENYLALANINE TRNA LIGASE BETA CHAIN PHERS	GO:0004826;GO:0006432;GO:0005737;GO:0005524	phenylalanine-tRNA ligase activity;phenylalanyl-tRNA aminoacylation;cytoplasm;ATP binding
PHOSPHATASE 1 REGULATORY SUBUNIT MYOSIN PHOSPHATASE TARGETING SUBUNIT MYOSIN PHOSPHATASE TARGET SUBUNIT	ENSANGT00000015633		D	1.10476	Up	0.0152058		0.369581	Up					PHOSPHATASE 1 REGULATORY SUBUNIT MYOSIN PHOSPHATASE TARGETING SUBUNIT MYOSIN PHOSPHATASE TARGET SUBUNIT
PHOSPHATASE 2A REGULATORY SUBUNIT B' PP2A SUBUNIT B' PR53 PHOSPHOTYROSYL PHOSPHATASE ACTIVATOR PTPA	ENSANGT00000013063	AGAP008652-RA	D					0.2006						PHOSPHATASE 2A REGULATORY SUBUNIT B' PP2A SUBUNIT B' PR53 PHOSPHOTYROSYL PHOSPHATASE ACTIVATOR PTPA	GO:0019211	phosphatase activator activity
PHOSPHATIDYLETHANOLAMINE BINDING PEBP	ENSANGT00000011846	AGAP003580-RA	D	0.57151	Up									PHOSPHATIDYLETHANOLAMINE BINDING PEBP
PHOSPHATIDYLETHANOLAMINE BINDING PEBP	ENSANGT00000013993	AGAP008909-RA	D	-0.230144		-0.834147	Down	-0.695837	Down	-0.177978		0.00299494		PHOSPHATIDYLETHANOLAMINE BINDING PEBP
PHOSPHATIDYLETHANOLAMINE BINDING PEBP HCNPPP [CONTAINS: HIPPOCAMPAL CHOLINERGIC NEUROSTIMULATING PEPTIDE HCNP ];	ENSANGT00000028413		D							0.0901762				Glutelin;PEBP;Phosphatidylethanolamine-binding protein
PHOSPHATIDYLINOSITOL 4 5 BISPHOSPHATE 3 KINASE CATALYTIC SUBUNIT EC2.7.1.153 PI3 KINASE P110 SUBUNIT PTDINS 3 KINASE P110 PI3K	ENSANGT00000027687		D					0.0114621		0.131442		0.0336611		PHOSPHATIDYLINOSITOL 4 5 BISPHOSPHATE 3 KINASE CATALYTIC SUBUNIT EC2.7.1.153 PI3 KINASE P110 SUBUNIT PTDINS 3 KINASE P110 PI3K
PHOSPHATIDYLINOSITOL 4 KINASE BETA EC_2.7.1.67 PTDINS 4 KINASE PI4KBETA PI4K BETA	ENSANGT00000028370		D					-0.123345
PHOSPHATIDYLINOSITOL N ACETYLGLUCOSAMINYLTRANSFERASE SUBUNIT P EC_2.4.1.198 PHOSPHATIDYLINOSITOL GLYCAN BIOSYNTHESIS CLASS P PIG P DOWN SYNDROME CRITICAL REGION 5;	ENSANGT00000031645	AGAP011310-RA	D							-0.0842201		0.409035
PHOSPHATIDYLINOSITOL TRANSFER ALPHA PTDINS TRANSFER ALPHA PTDINSTP PI TP ALPHA	ENSANGT00000017008		D	-0.659409	Down			-0.228921						PHOSPHATIDYLINOSITOL TRANSFER ALPHA PTDINS TRANSFER ALPHA PTDINSTP PI TP ALPHA
PHOSPHOGLYCERATE MUTASE EC5.4.2.1 EC5.4.2.- 4 EC3.1.-.- 3 13 PHOSPHOGLYCERATE MUTASE ISOZYME PGAM BPG DEPENDENT PGAM	ENSANGT00000015800	AGAP001420-RA	D	0.119851										PHOSPHOGLYCERATE MUTASE EC5.4.2.1 EC5.4.2.- 4 EC3.1.-.- 3 13 PHOSPHOGLYCERATE MUTASE ISOZYME PGAM BPG DEPENDENT PGAM	GO:0003824;GO:0016868;GO:0008152;GO:0006096	catalytic activity;intramolecular transferase activity, phosphotransferases;metabolism;glycolysis
PHOSPHOLIPASE A 2 ACTIVATING PLAP	ENSANGT00000005050	AGAP008620-RA	D	-0.0843924				-0.181259		-0.256825				PHOSPHOLIPASE A 2 ACTIVATING PLAP
PHOSPHOLIPID HYDROPEROXIDE GLUTATHIONE PEROXIDASE EC1.11.1.12 GPX 4	ENSANGT00000025867		D							0.137158				PHOSPHOLIPID HYDROPEROXIDE GLUTATHIONE PEROXIDASE EC1.11.1.12 GPX 4
PHOSPHOLIPID HYDROPEROXIDE GLUTATHIONE PEROXIDASE MITOCHONDRIAL PRECURSOR EC_1.11.1.12 PHGPX GPX 4;	ENSANGT00000032562	AGAP000804-RA	D							0.227405		-0.0314068		Glutathione peroxidase
PHOSPHOLIPID SCRAMBLASE PL SCRAMBLASE CA 2+ DEPENDENT PHOSPHOLIPID SCRAMBLASE	ENSANGT00000023096	AGAP005504-RD	D					0.0311252		0.0440562		0.568133	Up	PHOSPHOLIPID SCRAMBLASE PL SCRAMBLASE CA 2+ DEPENDENT PHOSPHOLIPID SCRAMBLASE
PHOSPHORIBOSYLFORMYLGLYCINAMIDINE SYNTHASE EC6.3.5.3 FGAM SYNTHASE FGAMS FORMYLGLYCINAMIDE RIBOTIDE AMIDOTRANSFERASE FGARAT FORMYLGLYCINAMIDE RIBOTIDE SYNTHETASE	ENSANGT00000017639	AGAP002091-RA	D					-0.337259						PHOSPHORIBOSYLFORMYLGLYCINAMIDINE SYNTHASE EC6.3.5.3 FGAM SYNTHASE FGAMS FORMYLGLYCINAMIDE RIBOTIDE AMIDOTRANSFERASE FGARAT FORMYLGLYCINAMIDE RIBOTIDE SYNTHETASE	GO:0003824;GO:0004642;GO:0006189;GO:0005515	catalytic activity;phosphoribosylformylglycinamidine synthase activity;'de novo' IMP biosynthesis;protein binding
PHOSPHORYLASE B KINASE ALPHA REGULATORY CHAIN PHOSPHORYLASE KINASE ALPHA SUBUNIT	ENSANGT00000012293	AGAP009278-RA	D					0.0217031						PHOSPHORYLASE B KINASE ALPHA REGULATORY CHAIN PHOSPHORYLASE KINASE ALPHA SUBUNIT	GO:0005977;GO:0005516	glycogen metabolism;calmodulin binding
PIWI	ENSANGT00000008302		D			-0.216398		0.0139936
PIWI	ENSANGT00000028890	AGAP011204-RA	D			-0.164067		-0.115221		-0.74147	Down	-0.0988326		PIWI
PLACENTAL 11 PRECURSOR EC3.4.21.- PP11	ENSANGT00000010929	AGAP002925-RA	D	-0.321339										PLACENTAL 11 PRECURSOR EC3.4.21.- PP11	GO:0005509;GO:0005515	calcium ion binding;protein binding
PLEIOTROPIC REGULATOR 1	ENSANGT00000021697	AGAP005631-RA	D			0.213807				-0.583973	Down	0.314877		PLEIOTROPIC REGULATOR 1
PLEXIN PRECURSOR;	ENSANGT00000017355	AGAP000064-RA	D					-0.011657						Cell surface receptor IPT/TIG;Peptidase S26A, signal peptidase I;Plexin;Proteinase inhibitor I4, serpin;Semaphorin/CD100 antigen	GO:0007275;GO:0016020;GO:0004872;GO:0005515;GO:0007411	development;membrane;receptor activity;protein binding;axon guidance
POLY [ADP RIBOSE] POLYMERASE 1 EC2.4.2.30 PARP 1 ADPRT NAD + ADP RIBOSYLTRANSFERASE 1 POLY[ADP RIBOSE] SYNTHETASE 1	ENSANGT00000014723	AGAP003230-RA	D							0.0998946				POLY [ADP RIBOSE] POLYMERASE 1 EC2.4.2.30 PARP 1 ADPRT NAD + ADP RIBOSYLTRANSFERASE 1 POLY[ADP RIBOSE] SYNTHETASE 1	GO:0003950;GO:0006471;GO:0005634;GO:0003677;GO:0005622;GO:0006259;GO:0008270;GO:0006355;GO:0005730;GO:0045087;GO:0005700;GO:0005703;GO:0007001;GO:0046698;GO:0006963;GO:0005719;GO:0007000;GO:0009303;GO:0035079;GO:0035080	NAD+ ADP-ribosyltransferase activity;protein amino acid ADP-ribosylation;nucleus;DNA binding;intracellular;DNA metabolism;zinc ion binding;regulation of transcription, DNA-dependent;nucleolus;innate immune response;polytene chromosome;polytene chromosome
POLY [ADP RIBOSE] POLYMERASE 1 EC2.4.2.30 PARP 1 ADPRT NAD + ADP RIBOSYLTRANSFERASE 1 POLY[ADP RIBOSE] SYNTHETASE 1	ENSANGT00000029605		D							-0.583971	Down			POLY [ADP RIBOSE] POLYMERASE 1 EC2.4.2.30 PARP 1 ADPRT NAD + ADP RIBOSYLTRANSFERASE 1 POLY[ADP RIBOSE] SYNTHETASE 1
POLY U BINDING SPLICING FACTOR HALF PINT 68 KDA POLY U BINDING SPLICING FACTOR HALF PINT PUF60 HOMOLOG	ENSANGT00000016235	AGAP010553-RA	D							-0.00777475				POLY U BINDING SPLICING FACTOR HALF PINT 68 KDA POLY U BINDING SPLICING FACTOR HALF PINT PUF60 HOMOLOG	GO:0000166;GO:0003676;GO:0000381;GO:0000380;GO:0007282;GO:0006376	nucleotide binding;nucleic acid binding;regulation of alternative nuclear mRNA splicing, via spliceosome;alternative nuclear mRNA splicing, via spliceosome;cystoblast division;mRNA splice site selection
POLYADENYLATE BINDING POLY A BINDING PABP	ENSANGT00000026439		D			0.287591		0.383755
POLYCOMB ESC EXTRA SEX COMBS	ENSANGT00000016278		D			0.328779		0.166304		-0.113385				POLYCOMB ESC EXTRA SEX COMBS
POLYCOMB SUZ12 SUPPRESSOR OF ZESTE 12 HOMOLOG	ENSANGT00000021257	AGAP011881-RA	D			-0.170124		0.0267534						POLYCOMB SUZ12 SUPPRESSOR OF ZESTE 12 HOMOLOG
POLYCOMB SUZ12 SUPPRESSOR OF ZESTE 12 HOMOLOG	ENSANGT00000026453	AGAP011882-RA	D	0.214936		-0.12705								POLYCOMB SUZ12 SUPPRESSOR OF ZESTE 12 HOMOLOG	GO:0005515;GO:0003677;GO:0016481;GO:0000790;GO:0016571;GO:0016458;GO:0035098;GO:0046976	protein binding;DNA binding;negative regulation of transcription;nuclear chromatin;histone methylation;gene silencing;ESC/E(Z) complex;histone lysine N-methyltransferase activity (H3-K27 specific)
POLYPOSIS LOCUS 1 TB2	ENSANGT00000003353	AGAP004819-RC	D	0.148487		-0.125256		0.09197						POLYPOSIS LOCUS 1 TB2
POTENTIAL PHOSPHOLIPID TRANSPORTING ATPASE EC3.6.3.1 ATPASE CLASS I TYPE	ENSANGT00000025979		D					0.804261	Up			-0.387587		POTENTIAL PHOSPHOLIPID TRANSPORTING ATPASE EC3.6.3.1 ATPASE CLASS I TYPE
POTENTIAL PHOSPHOLIPID TRANSPORTING ATPASE EC3.6.3.1 ATPASE CLASS I TYPE	ENSANGT00000027747		D			0.206355		0.240584						POTENTIAL PHOSPHOLIPID TRANSPORTING ATPASE EC3.6.3.1 ATPASE CLASS I TYPE
PRECURSOR	ENSANGT00000010471		D	-0.0980616										PCI	GO:0005515	protein binding
PRECURSOR	ENSANGT00000017954	AGAP011322-RA	D	0.236801										Aspartic acid and asparagine hydroxylation , EGF DOMAINS	GO:0005509;GO:0005515	calcium ion binding;protein binding
PRECURSOR	ENSANGT00000020353	AGAP006083-RA	D					0.758356	Up					FnIIIsubd,FNIII,Ig-like	GO:0007275;GO:0016021;GO:0007411;GO:0008045;GO:0016199;GO:0016358;GO:0005042	development;integral to membrane;axon guidance;motor axon guidance;axon midline choice point recognition;dendrite morphogenesis;netrin receptor activity
PRECURSOR	ENSANGT00000030611		D							-0.548114	Down			Leucine-rich repeat;Leucine-rich repeat, typical subtype
PRECURSOR	ENSANGT00000032494	AGAP006424-RA	D							0.12983		-1.22311	Down	Glycoside hydrolase, family 1
PREFOLDIN SUBUNIT 1	ENSANGT00000012306	AGAP010212-RA	D	-0.197248		0.0146404		0.0865069		-0.249882		0.0784256		PREFOLDIN SUBUNIT 1	GO:0051082;GO:0006457;GO:0005515	unfolded protein binding;protein folding;protein binding
PREFOLDIN SUBUNIT 2	ENSANGT00000020462	AGAP006070-RA	D			0.439956								PREFOLDIN SUBUNIT 2	GO:0051082;GO:0006457;GO:0005515;GO:0009993	unfolded protein binding;protein folding;protein binding;oogenesis (sensu Insecta)
PREFOLDIN SUBUNIT 4	ENSANGT00000009906	AGAP006946-RA	D	-0.792404	Down	-0.727489	Down	-0.336189		-0.317036		-0.206959		PREFOLDIN SUBUNIT 4	GO:0051082;GO:0006457;GO:0005515	unfolded protein binding;protein folding;protein binding
PREFOLDIN SUBUNIT 6	ENSANGT00000016626	AGAP012235-RA	D			0.175928		-0.0612487		0.117901				Prefoldin beta-like	GO:0051082;GO:0006457;GO:0005515	unfolded protein binding;protein folding;protein binding
PRESENILIN	ENSANGT00000011021	AGAP002957-RA	D					0.248156						PRESENILIN	GO:0016021;GO:0007242;GO:0005737;GO:0005938;GO:0006509;GO:0007010;GO:0007220;GO:0016324	integral to membrane;intracellular signaling cascade;cytoplasm;cell cortex;membrane protein ectodomain proteolysis;cytoskeleton organization and biogenesis;Notch receptor processing;apical plasma membrane
PRESYNAPTIC SYNAPSE ASSOCIATED DISCS LARGE HOMOLOG	ENSANGT00000002259	AGAP007865-RA	D							-0.48338	Down			PRESYNAPTIC SYNAPSE ASSOCIATED DISCS LARGE HOMOLOG
PRESYNAPTIC SYNAPSE ASSOCIATED DISCS LARGE HOMOLOG	ENSANGT00000012487		D			0.302602								PRESYNAPTIC SYNAPSE ASSOCIATED DISCS LARGE HOMOLOG
PROBABLE D TYROSYL TRNA TYR DEACYLASE EC3.1.-.-	ENSANGT00000017521		D							-0.190149				PROBABLE D TYROSYL TRNA TYR DEACYLASE EC3.1.-.-
PROBABLE DOLICHYL PYROPHOSPHATE GLC1MAN9GLCNAC2 ALPHA 1 3 GLUCOSYLTRANSFERASE EC2.4.1.- DOLICHYL P GLC:GLC1MAN9GLCNAC2 PP DOLICHYL GLUCOSYLTRANSFERASE	ENSANGT00000015883	AGAP003928-RA	D			0.333122		0.147157						PROBABLE DOLICHYL PYROPHOSPHATE GLC1MAN9GLCNAC2 ALPHA 1 3 GLUCOSYLTRANSFERASE EC2.4.1.- DOLICHYL P GLC:GLC1MAN9GLCNAC2 PP DOLICHYL GLUCOSYLTRANSFERASE
PROBABLE G COUPLED RECEPTOR MTH PRECURSOR METHUSELAH	ENSANGT00000014832	AGAP004026-RA	D			-0.00165651		0.279387		0.462514		0.306381		PROBABLE G COUPLED RECEPTOR MTH PRECURSOR METHUSELAH	GO:0016020;GO:0004930	membrane;G-protein coupled receptor activity
PROBABLE HELICASE LODESTAR	ENSANGT00000008692		D							0.00894405				PROBABLE HELICASE LODESTAR
PROBABLE MULTISYNTHETASE COMPLEX AUXILIARY COMPONENT P38	ENSANGT00000014316	AGAP005418-RA	D	0.38113				-0.411115		0.103188		0.252963		PROBABLE MULTISYNTHETASE COMPLEX AUXILIARY COMPONENT P38	GO:0005515	protein binding
PROBABLE NUCLEOLAR EXONUCLEASE EC3.1.-.-	ENSANGT00000029660	AGAP012826-RA	D			0.250518		-0.0897262		-0.526175	Down			PROBABLE NUCLEOLAR EXONUCLEASE EC3.1.-.-
PROBABLE PHENYLALANYL TRNA SYNTHETASE MITOCHONDRIAL PRECURSOR EC6.1.1.20 PHENYLALANINE TRNA LIGASE PHERS	ENSANGT00000009207	AGAP012096-RA	D							0.14705				PROBABLE PHENYLALANYL TRNA SYNTHETASE MITOCHONDRIAL PRECURSOR EC6.1.1.20 PHENYLALANINE TRNA LIGASE PHERS	GO:0004812;GO:0006418;GO:0004826;GO:0006432;GO:0005737;GO:0005524;GO:0005515	aminoacyl-tRNA ligase activity;tRNA aminoacylation for protein translation;phenylalanine-tRNA ligase activity;phenylalanyl-tRNA aminoacylation;cytoplasm;ATP binding;protein binding
PROBABLE PSEUDOURIDYLATE SYNTHASE 3 EC4.2.1.70 PSEUDOURIDINE SYNTHASE	ENSANGT00000021230	AGAP010807-RA	D			0.254021								PROBABLE PSEUDOURIDYLATE SYNTHASE 3 EC4.2.1.70 PSEUDOURIDINE SYNTHASE	GO:0004730;GO:0008033	pseudouridylate synthase activity;tRNA processing
PROBABLE RIBOSOME BIOGENESIS NEP1	ENSANGT00000016225	AGAP002808-RA	D					-0.283787		-0.0680921		0.262682		PROBABLE RIBOSOME BIOGENESIS NEP1	GO:0006414;GO:0003746;GO:0007046;GO:0005634	translational elongation;translation elongation factor activity;ribosome biogenesis;nucleus
PROBABLE U3 SMALL NUCLEOLAR RNA ASSOCIATED 11 U3 SNORNA ASSOCIATED 11	ENSANGT00000013368	AGAP004336-RA	D					-0.142207		-0.37712				PROBABLE U3 SMALL NUCLEOLAR RNA ASSOCIATED 11 U3 SNORNA ASSOCIATED 11	GO:0030529;GO:0006364;GO:0005554	ribonucleoprotein complex;rRNA processing;molecular function unknown
PRODUCT:HYPOTHETICAL INTEGRAL MEMBRANE PROTEIN DUF6 CONTAINING PROTEIN	ENSANGT00000010984	AGAP003549-RA	D			-0.0996235		-0.217124		-0.0183288		0.126011		PRODUCT:HYPOTHETICAL INTEGRAL MEMBRANE PROTEIN DUF6 CONTAINING PROTEIN	GO:0016020;GO:0005515	membrane;protein binding
PROHIBITIN	ENSANGT00000022240	AGAP009642-RA	D	-0.444167				0.0145661						PROHIBITIN	GO:0005515	protein binding
PROHIBITIN	ENSANGT00000022723	AGAP009323-RA	D	0.334247		-0.1009		-0.276477		0.344792		-0.0341364		PROHIBITIN
PROHIBITIN	ENSANGT00000029063		D	0.352491		0.165654		0.223377		0.457942		0.286798		PROHIBITIN
PROLIFERATING CELL NUCLEAR ANTIGEN PCNA	ENSANGT00000012272	AGAP010220-RA	D			0.22376		-0.0827308		0.496207		0.471105	Up	PROLIFERATING CELL NUCLEAR ANTIGEN PCNA	GO:0005660;GO:0030337;GO:0006275;GO:0005634;GO:0003677;GO:0006260;GO:0005515;GO:0006261;GO:0007307;GO:0006298;GO:0006289;GO:0007052	delta-DNA polymerase cofactor complex;DNA polymerase processivity factor activity;regulation of DNA replication;nucleus;DNA binding;DNA replication;protein binding;DNA-dependent DNA replication;chorion gene amplification;mismatch repair;nucleotide-excisio
PROLIFERATION ASSOCIATED 2G4 P38 2G4	ENSANGT00000009913	AGAP005108-RA	D	0.093556		0.24224		0.753218	Up	0.256688		-0.321793		PROLIFERATION ASSOCIATED 2G4 P38 2G4	GO:0008235;GO:0006508;GO:0016787;GO:0005515	metalloexopeptidase activity;proteolysis;hydrolase activity;protein binding
PROLINE OXIDASE MITOCHONDRIAL PRECURSOR EC1.5.3.- PROLINE DEHYDROGENASE	ENSANGT00000017867		D			0.293806								PROLINE OXIDASE MITOCHONDRIAL PRECURSOR EC1.5.3.- PROLINE DEHYDROGENASE
PROTEASOME ACTIVATOR COMPLEX SUBUNIT 1 PROTEASOME ACTIVATOR 28 ALPHA SUBUNIT PA28ALPHA PA28A ACTIVATOR OF MULTICATALYTIC PROTEASE SUBUNIT 1 11S REGULATOR COMPLEX ALPHA SUBUNIT REG ALPHA	ENSANGT00000015576	AGAP000308-RA	D	0.0943088						-0.0234196				PROTEASOME ACTIVATOR COMPLEX SUBUNIT 1 PROTEASOME ACTIVATOR 28 ALPHA SUBUNIT PA28ALPHA PA28A ACTIVATOR OF MULTICATALYTIC PROTEASE SUBUNIT 1 11S REGULATOR COMPLEX ALPHA SUBUNIT REG ALPHA	GO:0008537;GO:0008538;GO:0005515;GO:0005634	proteasome activator complex;proteasome activator activity;protein binding;nucleus
PROTEASOME INHIBITOR PI31 SUBUNIT HPI31	ENSANGT00000019186	AGAP007418-RA	D			0.250555				-0.496666	Down	-0.00184516		PROTEASOME INHIBITOR PI31 SUBUNIT HPI31	GO:0005515	protein binding
PROTEASOME SUBUNIT ALPHA TYPE 3 EC3.4.25.1 PROTEASOME COMPONENT C8 MACROPAIN SUBUNIT C8 MULTICATALYTIC ENDOPEPTIDASE COMPLEX SUBUNIT C8 PROTEASOME SUBUNIT K	ENSANGT00000018478	AGAP001973-RA	D	-0.302061		-0.0519191		-0.610237	Down	0.589007	Up	-0.199516		PROTEASOME SUBUNIT ALPHA TYPE 3 EC3.4.25.1 PROTEASOME COMPONENT C8 MACROPAIN SUBUNIT C8 MULTICATALYTIC ENDOPEPTIDASE COMPLEX SUBUNIT C8 PROTEASOME SUBUNIT K	GO:0005829;GO:0005839;GO:0004298;GO:0004175;GO:0008233;GO:0043234;GO:0016787;GO:0006511	cytosol;proteasome core complex (sensu Eukaryota);threonine endopeptidase activity;endopeptidase activity;peptidase activity;protein complex;hydrolase activity;ubiquitin-dependent protein catabolism
PROTEASOME SUBUNIT ALPHA TYPE EC_3.4.25.1 PROTEASOME SUBUNIT	ENSANGT00000025589		D			0.1375		-0.134938
PROTEASOME SUBUNIT ALPHA TYPE EC_3.4.25.1; PROSAg25 protein. [Source:Uniprot/SPTREMBL;Acc:Q8T0Y8]	ENSANGT00000011336	AGAP001995-RA	D			-0.0338458		-0.165042		-0.261105		0.213072		20S proteasome, A and B subunits;Proteasome alpha-subunit	GO:0005829;GO:0005839;GO:0004298;GO:0004175;GO:0008233;GO:0043234;GO:0016787;GO:0006511;GO:0050875	cytosol;proteasome core complex (sensu Eukaryota);threonine endopeptidase activity;endopeptidase activity;peptidase activity;protein complex;hydrolase activity;ubiquitin-dependent protein catabolism;cellular physiological process
PROTEASOME SUBUNIT ALPHA TYPE EC3.4.25.1 PROTEASOME SUBUNIT	ENSANGT00000007022	AGAP005423-RA	D	0.473966		0.117206		0.232151		0.291959		-0.0964965		PROTEASOME SUBUNIT ALPHA TYPE EC3.4.25.1 PROTEASOME SUBUNIT	GO:0005829;GO:0005839;GO:0004298;GO:0004175;GO:0008233;GO:0043234;GO:0016787;GO:0006511	cytosol;proteasome core complex (sensu Eukaryota);threonine endopeptidase activity;endopeptidase activity;peptidase activity;protein complex;hydrolase activity;ubiquitin-dependent protein catabolism
PROTEASOME SUBUNIT ALPHA TYPE EC3.4.25.1 PROTEASOME SUBUNIT	ENSANGT00000011441	AGAP004960-RA	D	-0.334223		-0.0464412		-0.168048		-0.288182				PROTEASOME SUBUNIT ALPHA TYPE EC3.4.25.1 PROTEASOME SUBUNIT	GO:0005829;GO:0005839;GO:0004298;GO:0004175;GO:0008233;GO:0043234;GO:0016787;GO:0006511	cytosol;proteasome core complex (sensu Eukaryota);threonine endopeptidase activity;endopeptidase activity;peptidase activity;protein complex;hydrolase activity;ubiquitin-dependent protein catabolism
PROTEASOME SUBUNIT ALPHA TYPE EC3.4.25.1 PROTEASOME SUBUNIT	ENSANGT00000014428	AGAP010253-RA	D					-0.378572		-0.201691				PROTEASOME SUBUNIT ALPHA TYPE EC3.4.25.1 PROTEASOME SUBUNIT	GO:0005829;GO:0005839;GO:0004298;GO:0004175;GO:0008233;GO:0043234;GO:0016787;GO:0006511	cytosol;proteasome core complex (sensu Eukaryota);threonine endopeptidase activity;endopeptidase activity;peptidase activity;protein complex;hydrolase activity;ubiquitin-dependent protein catabolism
PROTEASOME SUBUNIT ALPHA TYPE EC3.4.25.1 PROTEASOME SUBUNIT	ENSANGT00000015960	AGAP003935-RA	D	-0.230317		-0.316798		-0.429942		-0.291832		0.240023		PROTEASOME SUBUNIT ALPHA TYPE EC3.4.25.1 PROTEASOME SUBUNIT	GO:0005829;GO:0005839;GO:0004298;GO:0004175;GO:0008233;GO:0043234;GO:0016787;GO:0006511	cytosol;proteasome core complex (sensu Eukaryota);threonine endopeptidase activity;endopeptidase activity;peptidase activity;protein complex;hydrolase activity;ubiquitin-dependent protein catabolism
PROTEASOME SUBUNIT ALPHA TYPE EC3.4.25.1 PROTEASOME SUBUNIT	ENSANGT00000019329	AGAP008816-RA	D			0.0523898		-0.117762		0.00321968				PROTEASOME SUBUNIT ALPHA TYPE EC3.4.25.1 PROTEASOME SUBUNIT	GO:0005829;GO:0005839;GO:0004298;GO:0004175;GO:0008233;GO:0043234;GO:0016787;GO:0006511;GO:0005515;GO:0050875	cytosol;proteasome core complex (sensu Eukaryota);threonine endopeptidase activity;endopeptidase activity;peptidase activity;protein complex;hydrolase activity;ubiquitin-dependent protein catabolism;protein binding;cellular physiological process
PROTEASOME SUBUNIT BETA TYPE 4 PRECURSOR EC3.4.25.1 PROTEASOME BETA CHAIN MACROPAIN BETA CHAIN MULTICATALYTIC ENDOPEPTIDASE COMPLEX BETA CHAIN PROTEASOME CHAIN 3	ENSANGT00000014918	AGAP011444-RA	D			-0.0362809		-0.0698215
PROTOHEME IX FARNESYLTRANSFERASE MITOCHONDRIAL PRECURSOR EC2.5.1.- HEME O SYNTHASE	ENSANGT00000013941	AGAP008884-RA	D	0.410891		0.0656103		0.146947		-0.0749247				PROTOHEME IX FARNESYLTRANSFERASE MITOCHONDRIAL PRECURSOR EC2.5.1.- HEME O SYNTHASE	GO:0004659;GO:0008495;GO:0016021;GO:0006783	prenyltransferase activity;protoheme IX farnesyltransferase activity;integral to membrane;heme biosynthesis
PSMD3 (DOXA2) PROBABLE 26S PROTEASOME NON ATPASE REGULATORY SUBUNIT 3 26S PROTEASOME SUBUNIT S3 DIPHENOL OXIDASE A2 COMPONENT DOX A2	ENSANGT00000016528	AGAP009082-RA	D							-0.0768132		0.179454		PROBABLE 26S PROTEASOME NON ATPASE REGULATORY SUBUNIT 3 26S PROTEASOME SUBUNIT S3 DIPHENOL OXIDASE A2 COMPONENT DOX A2	GO:0005829;GO:0043234;GO:0005515;GO:0006508;GO:0004175;GO:0005838	cytosol;protein complex;protein binding;proteolysis;endopeptidase activity;proteasome regulatory particle (sensu Eukaryota)
PTERIN 4 ALPHA CARBINOLAMINE DEHYDRATASE EC4.2.1.96 PHS 4 ALPHA HYDROXY TETRAHYDROPTERIN DEHYDRATASE PHENYLALANINE HYDROXYLASE STIMULATING PTERIN CARBINOLAMINE DEHYDRATASE PCD DIMERIZATION COFACTOR OF HEPATOCYTE NUCLEAR FACTOR 1 ALPHA DIMERIZATION COFACT	ENSANGT00000020734	AGAP000439-RA	D							-0.0724064				PTERIN 4 ALPHA CARBINOLAMINE DEHYDRATASE EC4.2.1.96 PHS 4 ALPHA HYDROXY TETRAHYDROPTERIN DEHYDRATASE PHENYLALANINE HYDROXYLASE STIMULATING PTERIN CARBINOLAMINE DEHYDRATASE PCD DIMERIZATION COFACTOR OF HEPATOCYTE NUCLEAR FACTOR 1 ALPHA DIMERIZATION COFACT	GO:0005515	protein binding
Punch GTP CYCLOHYDROLASE I EC3.5.4.16 GTP CH I	ENSANGT00000013527	AGAP006441-RA	D	0.447791										GTP CYCLOHYDROLASE I EC3.5.4.16 GTP CH I	GO:0003934;GO:0009058;GO:0006727;GO:0042802	GTP cyclohydrolase I activity;biosynthesis;ommochrome biosynthesis;identical protein binding
PURINE NUCLEOSIDE PHOSPHORYLASE EC2.4.2.1 INOSINE PHOSPHORYLASE PNP	ENSANGT00000022759		D			-0.213425		-0.378603						PURINE NUCLEOSIDE PHOSPHORYLASE EC2.4.2.1 INOSINE PHOSPHORYLASE PNP
PYRUVATE DEHYDROGENASE E1 COMPONENT ALPHA SUBUNIT MITOCHONDRIAL PRECURSOR EC1.2.4.1 PDHE1 A	ENSANGT00000003422		D			-0.256855		-0.555515	Down
PYRUVATE DEHYDROGENASE E1 COMPONENT ALPHA SUBUNIT MITOCHONDRIAL PRECURSOR EC1.2.4.1 PDHE1 A	ENSANGT00000018271	AGAP003030-RA	D	-0.0829615		0.332578		-0.028862						PYRUVATE DEHYDROGENASE E1 COMPONENT ALPHA SUBUNIT MITOCHONDRIAL PRECURSOR EC1.2.4.1 PDHE1 A	GO:0016624;GO:0008152	oxidoreductase activity, acting on the aldehyde or oxo group of donors, disulfide as acceptor;metabolism
PYRUVATE DEHYDROGENASE E1 COMPONENT ALPHA SUBUNIT SOMATIC FORM MITOCHONDRIAL PRECURSOR EC_1.2.4.1 PDHE1 A TYPE I;	ENSANGT00000010866	AGAP004786-RA	D			-0.180878		-0.460257	Down	0.0285614		-0.270049		Dehydrogenase, E1 component	GO:0016624;GO:0008152	oxidoreductase activity, acting on the aldehyde or oxo group of donors, disulfide as acceptor;metabolism
PYRUVATE DEHYDROGENASE E1 COMPONENT BETA SUBUNIT MITOCHONDRIAL PRECURSOR EC1.2.4.1 PDHE1 B	ENSANGT00000010075	AGAP010421-RA	D	-0.112278		0.261738		-0.374292	Down					PYRUVATE DEHYDROGENASE E1 COMPONENT BETA SUBUNIT MITOCHONDRIAL PRECURSOR EC1.2.4.1 PDHE1 B	GO:0005515	protein binding
PYRUVATE KINASE EC_2.7.1.40;	ENSANGT00000030205		D							-0.0472163		-0.252465		Pyruvate kinase
PYRUVATE KINASE EC2.7.1.40	ENSANGT00000021580	AGAP004596-RA	D	-0.168216		-0.470812	Down	-0.604766	Down	0.120758				PYRUVATE KINASE EC2.7.1.40	GO:0016301;GO:0016740;GO:0004743;GO:0006096;GO:0000287;GO:0005515;GO:0005829;GO:0008372	kinase activity;transferase activity;pyruvate kinase activity;glycolysis;magnesium ion binding;protein binding;cytosol;cellular component unknown
RAB GDP DISSOCIATION INHIBITOR ALPHA RAB GDI ALPHA GDI 1	ENSANGT00000011972	AGAP010025-RA	D			-0.0536276		-0.159905		0.111119				RAB GDP DISSOCIATION INHIBITOR ALPHA RAB GDI ALPHA GDI 1	GO:0043087;GO:0005093;GO:0015031;GO:0005515;GO:0007269;GO:0008021;GO:0016192;GO:0005092	regulation of GTPase activity;Rab GDP-dissociation inhibitor activity;protein transport;protein binding;neurotransmitter secretion;synaptic vesicle;vesicle-mediated transport;GDP-dissociation inhibitor activity
RAB-40 (SOCS, RAS RELATED RAB)	ENSANGT00000001890	AGAP000841-RA	D							0.579751	Up	-0.344714		RAS RELATED RAB	GO:0000166;GO:0005525;GO:0016020;GO:0015031;GO:0007242;GO:0007264;GO:0008360	nucleotide binding;GTP binding;membrane;protein transport;intracellular signaling cascade;small GTPase mediated signal transduction;regulation of cell shape
RAB5 GDP/GTP EXCHANGE FACTOR RABEX 5	ENSANGT00000007196	AGAP005551-RA	D							-0.134948		-0.00876429		RAB5 GDP/GTP EXCHANGE FACTOR RABEX 5
RAB5 GDP/GTP EXCHANGE FACTOR RABEX 5	ENSANGT00000025661		D	-0.509621		-0.616335	Down	-0.26556		-0.0373989				RAB5 GDP/GTP EXCHANGE FACTOR RABEX 5
Rab5-interacting	ENSANGT00000015487	AGAP012695-RA	D			0.149481		-0.487849		-0.175838				Rab5-interacting
RAN BINDING 3 RANBP3;	ENSANGT00000031827	AGAP004520-RA	D							-0.000229947				EVH1;RanBP1	GO:0005515	protein binding
RAS	ENSANGT00000010698	AGAP004769-RA	D					0.290719		-0.503087				RAS	GO:0000166;GO:0005525;GO:0016020;GO:0005622;GO:0007264	nucleotide binding;GTP binding;membrane;intracellular;small GTPase mediated signal transduction
RAS	ENSANGT00000020068		D			0.133614		0.461645						RAS
RAS	ENSANGT00000020811	AGAP001902-RA	D	-0.151019		0.0762807		0.0167575						RAS	GO:0000166;GO:0005525;GO:0016020;GO:0005622;GO:0007264;GO:0016049;GO:0003924;GO:0000082;GO:0042594	nucleotide binding;GTP binding;membrane;intracellular;small GTPase mediated signal transduction;cell growth;GTPase activity;G1/S transition of mitotic cell cycle;response to starvation
RAS	ENSANGT00000028854	AGAP001874-RA	D	0.149049		0.117793				-0.421915	Down	-0.490963	Down	RAS	GO:0000166;GO:0000178;GO:0005525;GO:0016020;GO:0015031;GO:0005622;GO:0007264;GO:0006886;GO:0007155;GO:0008360;GO:0007391;GO:0030713	nucleotide binding;exosome (RNase complex);GTP binding;membrane;protein transport;intracellular;small GTPase mediated signal transduction;intracellular protein transport;cell adhesion;regulation of cell shape;dorsal closure;stalk formation (sensu Insecta)
RAS GTPASE ACTIVATING 1 GTPASE ACTIVATING GAP RAS P21 ACTIVATOR P120GAP RASGAP	ENSANGT00000002684	AGAP002729-RA	D			0.199887		0.343744		-0.332138				RAS GTPASE ACTIVATING 1 GTPASE ACTIVATING GAP RAS P21 ACTIVATOR P120GAP RASGAP	GO:0007242;GO:0016319;GO:0048149	intracellular signaling cascade;mushroom body development;behavioral response to ethanol
RAS GTPASE ACTIVATING SYNGAP SYNAPTIC RAS GTPASE ACTIVATING 1 SYNAPTIC RAS GAP 1 NEURONAL RASGAP;	ENSANGT00000031514	AGAP004692-RD	D							-0.165616		-0.189397		Pleckstrin-like
RAS RELATED RAB	ENSANGT00000011746	AGAP004146-RA	D	0.0370064		0.0880602		0.264135		0.266268				RAS RELATED RAB	GO:0000166;GO:0005525;GO:0016020;GO:0015031;GO:0007264;GO:0007155;GO:0007015;GO:0008360	nucleotide binding;GTP binding;membrane;protein transport;small GTPase mediated signal transduction;cell adhesion;actin filament organization;regulation of cell shape
RAS RELATED RAB	ENSANGT00000012226	AGAP004559-RD AGAP004559-RC AGAP004559-RB AGAP004559-RA	D			0.195573		0.12526						RAS RELATED RAB	GO:0000166;GO:0005525;GO:0016020;GO:0015031;GO:0007264	nucleotide binding;GTP binding;membrane;protein transport;small GTPase mediated signal transduction
RAS RELATED RAB	ENSANGT00000013739		D			0.193078		0.0645112		0.305294				RAS RELATED RAB
RAS RELATED RAB	ENSANGT00000018202	AGAP003028-RA	D			0.344612								RAS RELATED RAB	GO:0000166;GO:0005525;GO:0016020;GO:0015031;GO:0007264;GO:0000910	nucleotide binding;GTP binding;membrane;protein transport;small GTPase mediated signal transduction;cytokinesis
RAS RELATED RAB	ENSANGT00000018266	AGAP010875-RA	D			-0.0952766		-0.140343						RAS RELATED RAB	GO:0000166;GO:0005525;GO:0016020;GO:0015031;GO:0007264;GO:0007155;GO:0008360	nucleotide binding;GTP binding;membrane;protein transport;small GTPase mediated signal transduction;cell adhesion;regulation of cell shape
RAS RELATED RAB	ENSANGT00000022378	AGAP007901-RA	D	-0.142299		-0.0401202		0.405845		0.273473		-0.0157534		RAS RELATED RAB	GO:0000166;GO:0005525;GO:0007264;GO:0016020;GO:0015031;GO:0006325;GO:0016321;GO:0009796;GO:0048488;GO:0007067;GO:0050803;GO:0005769;GO:0016189	nucleotide binding;GTP binding;small GTPase mediated signal transduction;membrane;protein transport;establishment and/or maintenance of chromatin architecture;female meiosis chromosome segregation;cellularization (sensu Metazoa);synaptic vesicle endocytos
RAS RELATED RAB	ENSANGT00000022389		D			-0.00163855		0.435387
RAS RELATED RAB	ENSANGT00000023404	AGAP004559-RD AGAP004559-RC AGAP004559-RB AGAP004559-RA	D			0.182598		0.287784
RAS RELATED RAB	ENSANGT00000023427	AGAP004559-RD	D	0.0291449		0.129523		0.0891612		-0.0337393		-0.258649		RAS RELATED RAB	GO:0000166;GO:0005525;GO:0016020;GO:0015031;GO:0007264;GO:0009993;GO:0007317;GO:0006897;GO:0008103;GO:0009796;GO:0031532	nucleotide binding;GTP binding;membrane;protein transport;small GTPase mediated signal transduction;oogenesis (sensu Insecta);regulation of pole plasm oskar mRNA localization;endocytosis;oocyte microtubule cytoskeleton polarization;cellularization (sensu
RAS RELATED RAB	ENSANGT00000026345	AGAP008419-RA	D					0.151689		0.0278223				RAS RELATED RAB	GO:0000166;GO:0005525;GO:0016020;GO:0015031;GO:0007264	nucleotide binding;GTP binding;membrane;protein transport;small GTPase mediated signal transduction
RAS RELATED RAB	ENSANGT00000026691		D			0.108345		0.420997						RAS RELATED RAB
RAS RELATED RAB;	ENSANGT00000032372	AGAP004559-RA	D							-0.103508		0.055499		GTP-binding nuclear protein Ran;Ras GTPase;Sigma-54 factor, interaction region	GO:0000166;GO:0005525;GO:0016020;GO:0015031;GO:0007264	nucleotide binding;GTP binding;membrane;protein transport;small GTPase mediated signal transduction
RAS RELATED RAB;	ENSANGT00000032378	AGAP004559-RD AGAP004559-RC AGAP004559-RB AGAP004559-RA	D							0.182982		-0.113586		GTP-binding nuclear protein Ran;Ras GTPase;Sigma-54 factor, interaction region	GO:0000166;GO:0005525;GO:0016020;GO:0015031;GO:0007264	nucleotide binding;GTP binding;membrane;protein transport;small GTPase mediated signal transduction
RECEPTOR	ENSANGT00000012224	AGAP004486-RA	D			0.480741								RECEPTOR	GO:0016021;GO:0005515	integral to membrane;protein binding
RECEPTOR NK RECEPTOR NK TACHYKININ RECEPTOR	ENSANGT00000015565	AGAP000351-RB	D							-0.408607		-0.396728		RECEPTOR NK RECEPTOR NK TACHYKININ RECEPTOR	GO:0004871;GO:0016021;GO:0016020;GO:0004872;GO:0001584;GO:0007186;GO:0007165;GO:0004930;GO:0004983	signal transducer activity;integral to membrane;membrane;receptor activity;rhodopsin-like receptor activity;G-protein coupled receptor protein signaling pathway;signal transduction;G-protein coupled receptor activity;neuropeptide Y receptor activity
RECEPTOR NK RECEPTOR NK TACHYKININ RECEPTOR	ENSANGT00000020010	AGAP000115-RA	D					0.943398	Up					RECEPTOR NK RECEPTOR NK TACHYKININ RECEPTOR	GO:0004871;GO:0016021;GO:0016020;GO:0004872;GO:0001584;GO:0007186;GO:0007165;GO:0004930;GO:0004983	signal transducer activity;integral to membrane;membrane;receptor activity;rhodopsin-like receptor activity;G-protein coupled receptor protein signaling pathway;signal transduction;G-protein coupled receptor activity;neuropeptide Y receptor activity
RECEPTOR PRECURSOR EC2.7.1.112	ENSANGT00000001123	AGAP008813-RA	D							-0.487931	Down	0.281154		RECEPTOR PRECURSOR EC2.7.1.112	GO:0004672;GO:0006468;GO:0004713;GO:0005524;GO:0005515;GO:0007298;GO:0030097;GO:0007015;GO:0030036;GO:0008360;GO:0035172;GO:0007419;GO:0004714;GO:0030031;GO:0045610;GO:0035099	protein kinase activity;protein amino acid phosphorylation;protein-tyrosine kinase activity;ATP binding;protein binding;border follicle cell migration (sensu Insecta);hemopoiesis;actin filament organization;actin cytoskeleton organization and biogenesis;r
RETICULON	ENSANGT00000010107		D					0.0993679						RETICULON
RETICULON	ENSANGT00000022925		D			0.159521		0.151686
RETICULON	ENSANGT00000022931	AGAP007940-RA	D					0.112404						RETICULON	GO:0005554;GO:0005783;GO:0005515	molecular function unknown;endoplasmic reticulum;protein binding
RETICULON	ENSANGT00000022937		D					0.233398
RETINOL DEHYDROGENASE EC1.1.1.-	ENSANGT00000010062	AGAP006530-RA	D							-0.0795119				RETINOL DEHYDROGENASE EC1.1.1.-
RHO GDP DISSOCIATION INHIBITOR RHO GDI RHO GDI	ENSANGT00000014057	AGAP012168-RA	D	0.909731	Up	0.0722863		0.579311	Up	0.0995752		-0.390867		RHO GDP DISSOCIATION INHIBITOR RHO GDI RHO GDI	GO:0005094;GO:0005737	Rho GDP-dissociation inhibitor activity;cytoplasm
RHO GTPASE ACTIVATING 7 RHO TYPE GTPASE ACTIVATING 7 DELETED IN LIVER CANCER 1 DLC 1 STAR RELATED LIPID TRANSFER 12 STARD12 START DOMAIN CONTAINING 12	ENSANGT00000003619	AGAP005279-RA	D							0.233816				RHO GTPASE ACTIVATING 7 RHO TYPE GTPASE ACTIVATING 7 DELETED IN LIVER CANCER 1 DLC 1 STAR RELATED LIPID TRANSFER 12 STARD12 START DOMAIN CONTAINING 12	GO:0005515	protein binding
RHO GUANINE NUCLEOTIDE EXCHANGE FACTOR 2	ENSANGT00000009267	AGAP007712-RA	D			0.532633		0.806315	Up					RHO GUANINE NUCLEOTIDE EXCHANGE FACTOR 2
RHOPHILIN GTP RHO BINDING;	ENSANGT00000008053	AGAP000243-RA	D							0.183441				BRO1;PDZ/DHR/GLGF;PKN/rhophilin/rhotekin rho-binding repeat	GO:0005515;GO:0007165;GO:0005622	protein binding;signal transduction;intracellular
RIBOKINASE EC2.7.1.15	ENSANGT00000010594	AGAP002608-RA	D							-0.450049	Down			RIBOKINASE EC2.7.1.15	GO:0016301;GO:0004747;GO:0006014;GO:0016740;GO:0005515	kinase activity;ribokinase activity;D-ribose metabolism;transferase activity;protein binding
RTS	ENSANGT00000019149		D			-0.511618		-0.059574				-0.280747		RTS
RUN AND FYVE DOMAIN CONTAINING 1 FYVE FINGER EIP1 ZINC FINGER FYVE DOMAIN CONTAINING 12	ENSANGT00000025631	AGAP003431-RA	D							-0.284887		-0.313095		RUN AND FYVE DOMAIN CONTAINING 1 FYVE FINGER EIP1 ZINC FINGER FYVE DOMAIN CONTAINING 12	GO:0008270	zinc ion binding
RUVB KDA TATA BOX BINDING INTERACTING KDA TBP INTERACTING PONTIN 52	ENSANGT00000026027		D							0.15381				RUVB KDA TATA BOX BINDING INTERACTING KDA TBP INTERACTING PONTIN 52
RWD DOMAIN CONTAINING 1	ENSANGT00000020330	AGAP003063-RA	D			-0.394367		-0.0662305						RWD DOMAIN CONTAINING 1
S ADENOSYLMETHIONINE SYNTHETASE EC_2.5.1.6 METHIONINE ADENOSYLTRANSFERASE ADOMET SYNTHETASE;	ENSANGT00000018620	AGAP009447-RA	D					-0.134443						S-adenosylmethionine synthetase	GO:0000166;GO:0004478;GO:0030955;GO:0046872;GO:0016740;GO:0006730;GO:0000287;GO:0005524;GO:0005515;GO:0006556	nucleotide binding;methionine adenosyltransferase activity;potassium ion binding;metal ion binding;transferase activity;one-carbon compound metabolism;magnesium ion binding;ATP binding;protein binding;S-adenosylmethionine biosynthesis
S ADENOSYLMETHIONINE SYNTHETASE EC2.5.1.6 METHIONINE ADENOSYLTRANSFERASE ADOMET SYNTHETASE	ENSANGT00000024128		D	1.04141	Up	-0.355669		0.0675286		0.0236869		0.361757		S ADENOSYLMETHIONINE SYNTHETASE EC2.5.1.6 METHIONINE ADENOSYLTRANSFERASE ADOMET SYNTHETASE
SARCOPLASMIC CALCIUM BINDING I SCP I	ENSANGT00000010084	AGAP007963-RA	D	0.0312458										SARCOPLASMIC CALCIUM BINDING I SCP I	GO:0005509	calcium ion binding
SECRETORY CARRIER ASSOCIATED MEMBRANE SECRETORY CARRIER MEMBRANE	ENSANGT00000010931	AGAP002922-RA	D					0.495656						SECRETORY CARRIER ASSOCIATED MEMBRANE SECRETORY CARRIER MEMBRANE	GO:0016021;GO:0015031;GO:0005515;GO:0008021	integral to membrane;protein transport;protein binding;synaptic vesicle
SELENIUM BINDING	ENSANGT00000015951	AGAP011531-RA	D			-0.566332	Down	-0.535774	Down	0.0941542		0.444786	Up	Selenium-binding protein	GO:0008430	selenium binding
SELENIUM BINDING	ENSANGT00000023426	AGAP012845-RA	D					-0.172961						Selenium-binding protein	GO:0008430	selenium binding
SELENIUM BINDING	ENSANGT00000023743	AGAP012893-RA	D	0.679249	Up			-0.459653						SELENIUM BINDING	GO:0008430	selenium binding
SENESCENCE MARKER 30 SMP 30 REGUCALCIN RC	ENSANGT00000010255	AGAP007794-RA	D							0.576661	Up	-0.437516		SENESCENCE MARKER 30 SMP 30 REGUCALCIN RC	GO:0005509;GO:0030234	calcium ion binding;enzyme regulator activity
SENESCENCE MARKER 30 SMP 30 REGUCALCIN RC	ENSANGT00000010332	AGAP007793-RA	D	0.489835										SENESCENCE MARKER 30 SMP 30 REGUCALCIN RC
SENESCENCE MARKER 30 SMP 30 REGUCALCIN RC	ENSANGT00000011757	AGAP001501-RA	D					-0.0789849						SENESCENCE MARKER 30 SMP 30 REGUCALCIN RC
SENESCENCE MARKER 30 SMP 30 REGUCALCIN RC	ENSANGT00000027397		D	-0.501601		-0.160272		-0.508394	Down	0.0672791		0.486859	Up	SENESCENCE MARKER 30 SMP 30 REGUCALCIN RC
SENESCENCE MARKER 30 SMP 30 REGUCALCIN RC	ENSANGT00000027397		D	-0.501601		-0.160272		-0.110455		0.0672791		0.486859	Up	SENESCENCE MARKER 30 SMP 30 REGUCALCIN RC
SENSITIVE OPSIN CONE PHOTORECEPTOR PIGMENT	ENSANGT00000001159	AGAP002443-RA	D	0.712276	Up	0.227521		0.593093	Up					SENSITIVE OPSIN CONE PHOTORECEPTOR PIGMENT	GO:0004871;GO:0016021;GO:0016020;GO:0004872;GO:0001584;GO:0007186;GO:0007165;GO:0004930	signal transducer activity;integral to membrane;membrane;receptor activity;rhodopsin-like receptor activity;G-protein coupled receptor protein signaling pathway;signal transduction;G-protein coupled receptor activity
SEPTIN	ENSANGT00000032249	AGAP011532-RA	D							-0.485997		0.337404		Cell division/GTP binding protein
SERINE HYDROXYMETHYLTRANSFERASE EC2.1.2.1 SERINE METHYLASE GLYCINE HYDROXYMETHYLTRANSFERASE SHMT	ENSANGT00000022109	AGAP001065-RA	D	0.101001		-0.481426	Down	-1.08106	Down	0.473124				SERINE HYDROXYMETHYLTRANSFERASE EC2.1.2.1 SERINE METHYLASE GLYCINE HYDROXYMETHYLTRANSFERASE SHMT	GO:0004372;GO:0006544;GO:0006563;GO:0005515	glycine hydroxymethyltransferase activity;glycine metabolism;L-serine metabolism;protein binding
SERINE HYDROXYMETHYLTRANSFERASE EC2.1.2.1 SERINE METHYLASE GLYCINE HYDROXYMETHYLTRANSFERASE SHMT	ENSANGT00000024519		D	0.420096		0.0882213		-1.37312	Down	-0.164926				SERINE HYDROXYMETHYLTRANSFERASE EC2.1.2.1 SERINE METHYLASE GLYCINE HYDROXYMETHYLTRANSFERASE SHMT
SERINE HYDROXYMETHYLTRANSFERASE EC2.1.2.1 SERINE METHYLASE GLYCINE HYDROXYMETHYLTRANSFERASE SHMT	ENSANGT00000024536		D			-0.599462	Down	-0.805772	Down					SERINE HYDROXYMETHYLTRANSFERASE EC2.1.2.1 SERINE METHYLASE GLYCINE HYDROXYMETHYLTRANSFERASE SHMT
SERINE PYRUVATE AMINOTRANSFERASE EC2.6.1.51 SPT ALANINE GLYOXYLATE AMINOTRANSFERASE EC2.6.1.- 44 AGT	ENSANGT00000015996	AGAP010387-RA	D	-0.763823	Down	-0.232164		-0.207897						SERINE PYRUVATE AMINOTRANSFERASE EC2.6.1.51 SPT ALANINE GLYOXYLATE AMINOTRANSFERASE EC2.6.1.- 44 AGT	GO:0008483;GO:0008152	transaminase activity;metabolism
SERINE PYRUVATE AMINOTRANSFERASE EC2.6.1.51 SPT ALANINE GLYOXYLATE AMINOTRANSFERASE EC2.6.1.- 44 AGT	ENSANGT00000019757	AGAP003490-RA	D					-0.442349		0.0703889		-0.238453		SERINE PYRUVATE AMINOTRANSFERASE EC2.6.1.51 SPT ALANINE GLYOXYLATE AMINOTRANSFERASE EC2.6.1.- 44 AGT	GO:0008483;GO:0008152;GO:0008453	transaminase activity;metabolism;alanine-glyoxylate transaminase activity
SERINE/THREONINE KINASE EC2.7.1.37	ENSANGT00000018562	AGAP007855-RA	D			0.208836				0.171379				SERINE/THREONINE KINASE EC2.7.1.37	GO:0000166;GO:0016301;GO:0004672;GO:0006468;GO:0004674;GO:0016740;GO:0005524;GO:0005515;GO:0006325;GO:0000775;GO:0000910;GO:0005819;GO:0030496;GO:0007076;GO:0000776;GO:0000070;GO:0008608;GO:0016572	nucleotide binding;kinase activity;protein kinase activity;protein amino acid phosphorylation;protein serine/threonine kinase activity;transferase activity;ATP binding;protein binding;establishment and/or maintenance of chromatin architecture;chromosome,
SERINE/THREONINE KINASE PAK EC2.7.1.37 P21 ACTIVATED KINASE PAK	ENSANGT00000018180	AGAP010874-RA	D			0.397762								SERINE/THREONINE KINASE PAK EC2.7.1.37 P21 ACTIVATED KINASE PAK	GO:0000166;GO:0016301;GO:0004672;GO:0006468;GO:0004674;GO:0016740;GO:0005524;GO:0005515;GO:0007010;GO:0016319;GO:0000187;GO:0005912;GO:0001751;GO:0045315	nucleotide binding;kinase activity;protein kinase activity;protein amino acid phosphorylation;protein serine/threonine kinase activity;transferase activity;ATP binding;protein binding;cytoskeleton organization and biogenesis;mushroom body development;acti
SERINE/THREONINE KINASE PINK1 MITOCHONDRIAL PRECURSOR EC2.7.1.37 PTEN INDUCED KINASE 1 BRPK	ENSANGT00000003537	AGAP004315-RA	D	-0.552163	Down					-0.133042				SERINE/THREONINE KINASE PINK1 MITOCHONDRIAL PRECURSOR EC2.7.1.37 PTEN INDUCED KINASE 1 BRPK	GO:0000166;GO:0016301;GO:0004672;GO:0006468;GO:0004674;GO:0016740;GO:0005524	nucleotide binding;kinase activity;protein kinase activity;protein amino acid phosphorylation;protein serine/threonine kinase activity;transferase activity;ATP binding
SERINE/THREONINE PHOSPHATASE 2A 56 KDA REGULATORY SUBUNIT PP2A B SUBUNIT B' PP2A B SUBUNIT B56 PP2A B SUBUNIT PR61 PP2A B SUBUNIT R5	ENSANGT00000020339	AGAP004096-RA	D			0.304475		0.141256						SERINE/THREONINE PHOSPHATASE 2A 56 KDA REGULATORY SUBUNIT PP2A B SUBUNIT B' PP2A B SUBUNIT B56 PP2A B SUBUNIT PR61 PP2A B SUBUNIT R5	GO:0000159;GO:0008601;GO:0007165;GO:0005515	protein phosphatase type 2A complex;protein phosphatase type 2A regulator activity;signal transduction;protein binding
SERINE/THREONINE PHOSPHATASE 2A 56 KDA REGULATORY SUBUNIT PP2A B SUBUNIT B' PP2A B SUBUNIT B56 PP2A B SUBUNIT PR61 PP2A B SUBUNIT R5	ENSANGT00000025547	AGAP009341-RA	D			0.0605398		0.283847						SERINE/THREONINE PHOSPHATASE 2A 56 KDA REGULATORY SUBUNIT PP2A B SUBUNIT B' PP2A B SUBUNIT B56 PP2A B SUBUNIT PR61 PP2A B SUBUNIT R5	GO:0006916	anti-apoptosis
SERINE/THREONINE PHOSPHATASE EC_3.1.3.16;	ENSANGT00000012572	AGAP010172-RA	D			-0.184417		0.355784	Up					Metallophosphoesterase;Serine/threonine-specific protein phosphatase and bis(5-nucleosyl)-tetraphosphatase	GO:0005506;GO:0016787;GO:0005515;GO:0009993;GO:0007155;GO:0007015;GO:0008360;GO:0006470;GO:0007067;GO:0007051;GO:0007465;GO:0000158	iron ion binding;hydrolase activity;protein binding;oogenesis (sensu Insecta);cell adhesion;actin filament organization;regulation of cell shape;protein amino acid dephosphorylation;mitosis;spindle organization and biogenesis;R7 cell fate commitment;prote
SERINE/THREONINE PHOSPHATASE EC3.1.3.16	ENSANGT00000011234	AGAP004151-RA	D					-0.296779		0.175305				SERINE/THREONINE PHOSPHATASE EC3.1.3.16	GO:0005506;GO:0005488;GO:0004721;GO:0005634;GO:0016787;GO:0005737;GO:0006470	iron ion binding;binding;phosphoprotein phosphatase activity;nucleus;hydrolase activity;cytoplasm;protein amino acid dephosphorylation
SERINE/THREONINE PHOSPHATASE EC3.1.3.16	ENSANGT00000016522	AGAP003114-RA	D			0.20831		0.286399						SERINE/THREONINE PHOSPHATASE EC3.1.3.16	GO:0005506;GO:0016787;GO:0005515;GO:0007498;GO:0007476;GO:0007300;GO:0007301;GO:0017018	iron ion binding;hydrolase activity;protein binding;mesoderm development;wing morphogenesis;nurse cell to oocyte transport (sensu Insecta);ovarian ring canal formation;myosin phosphatase activity
SERINE/THREONINE PHOSPHATASE EC3.1.3.16	ENSANGT00000018205	AGAP003017-RA	D	-0.246316		0.280402				0.170809		0.219629		SERINE/THREONINE PHOSPHATASE EC3.1.3.16	GO:0005506;GO:0016787;GO:0005737;GO:0000074	iron ion binding;hydrolase activity;cytoplasm;regulation of progression through cell cycle
SERINE/THREONINE PHOSPHATASE EC3.1.3.16	ENSANGT00000022048	AGAP011166-RA	D	-0.474869		0.133965		0.291675		-0.342154		-0.603908	Down	SERINE/THREONINE PHOSPHATASE EC3.1.3.16	GO:0005506;GO:0016787	iron ion binding;hydrolase activity
SERINE/THREONINE PHOSPHATASE EC3.1.3.16	ENSANGT00000023707		D	-0.20336		-0.144973		0.256689		0.142215		-0.403171		SERINE/THREONINE PHOSPHATASE EC3.1.3.16
SERINE/THREONINE PHOSPHATASE EC3.1.3.16	ENSANGT00000026844		D	0.998637	Up	0.162872				0.441819		-0.356565		SERINE/THREONINE PHOSPHATASE EC3.1.3.16
SERINE/THREONINE PROTEIN KINASE EC2.7.1.38	ENSANGT00000003083	AGAP011055-RA	D			0.183412		0.0904805						ATPGTPA,Serthrpkinase,tRNA-syntI,Protkinase	GO:0000166;GO:0016301;GO:0004672;GO:0006468;GO:0004674;GO:0016740;GO:0005524	nucleotide binding;kinase activity;protein kinase activity;protein amino acid phosphorylation;protein serine/threonine kinase activity;transferase activity;ATP binding
SERINE/THREONINE PROTEIN KINASE EC2.7.1.40	ENSANGT00000020806	AGAP008541-RA	D			0.207908								Protkinase,Serthrpkinase,Tyrpkinase	GO:0000166;GO:0016301;GO:0004672;GO:0006468;GO:0004674;GO:0016740;GO:0005524;GO:0005515;GO:0005634;GO:0006350;GO:0007155;GO:0007049;GO:0004693;GO:0005700;GO:0005703;GO:0006368;GO:0008024;GO:0008159;GO:0008353;GO:0008360;GO:0009408	nucleotide binding;kinase activity;protein kinase activity;protein amino acid phosphorylation;protein serine/threonine kinase activity;transferase activity;ATP binding;protein binding;nucleus;transcription;cell adhesion;cell cycle;cyclin-dependent protein
SERYL TRNA SYNTHETASE EC6.1.1.11 SERINE TRNA LIGASE SERRS	ENSANGT00000011987	AGAP008265-RA	D	-0.328567		0.0622438		-0.196177		-0.137007		-0.295647		SERYL TRNA SYNTHETASE EC6.1.1.11 SERINE TRNA LIGASE SERRS	GO:0004812;GO:0006418;GO:0004828;GO:0006434;GO:0005524;GO:0005515	aminoacyl-tRNA ligase activity;tRNA aminoacylation for protein translation;serine-tRNA ligase activity;seryl-tRNA aminoacylation;ATP binding;protein binding
SEVEN TRANSMEMBRANE DOMAIN	ENSANGT00000012458	AGAP008757-RA	D					0.2381		0.225024		0.22897		SEVEN TRANSMEMBRANE DOMAIN
SEX DETERMINING REGION Y TESTIS DETERMINING FACTOR	ENSANGT00000012491	AGAP010923-RA	D	0.296295		0.335022		0.483023		0.172314		-0.354719		SEX DETERMINING REGION Y TESTIS DETERMINING FACTOR	GO:0003677;GO:0006355	DNA binding;regulation of transcription, DNA-dependent
SEX REGULATED JANUS A	ENSANGT00000019900	AGAP002078-RA	D	0.210495				-0.383961		-0.274269				SEX REGULATED JANUS A	GO:0005554;GO:0008372	molecular function unknown;cellular component unknown
SG1 PROTEIN PRECURSOR	ENSANGT00000007337	AGAP000612-RA	D	-0.621857	Down									SG1 PROTEIN PRECURSOR
SG1D SALIVARY	ENSANGT00000023787	AGAP000609-RA	D	-0.63973	Down									SG1D SALIVARY
SG2 PROTEIN PRECURSOR	ENSANGT00000010054	AGAP006506-RA	D	-1.43564	Down									SG2 PROTEIN PRECURSOR
SG3 PRECURSOR	ENSANGT00000009988	AGAP006507-RA	D	-0.511074										SG3 PRECURSOR
SHORT CHAIN 3 HYDROXYACYL COA DEHYDROGENASE MITOCHONDRIAL PRECURSOR EC1.1.1.35 HCDH MEDIUM AND SHORT CHAIN L 3 HYDROXYACYL COENZYME A DEHYDROGENASE	ENSANGT00000017097		D	-0.0953497		0.151801		-0.247483		0.243004		0.136001		SHORT CHAIN 3 HYDROXYACYL COA DEHYDROGENASE MITOCHONDRIAL PRECURSOR EC1.1.1.35 HCDH MEDIUM AND SHORT CHAIN L 3 HYDROXYACYL COENZYME A DEHYDROGENASE
SHORT CHAIN 3 HYDROXYACYL COA DEHYDROGENASE MITOCHONDRIAL PRECURSOR EC1.1.1.35 HCDH MEDIUM AND SHORT CHAIN L 3 HYDROXYACYL COENZYME A DEHYDROGENASE	ENSANGT00000029255		D			-0.0716584		-0.248336		-0.240656				SHORT CHAIN 3 HYDROXYACYL COA DEHYDROGENASE MITOCHONDRIAL PRECURSOR EC1.1.1.35 HCDH MEDIUM AND SHORT CHAIN L 3 HYDROXYACYL COENZYME A DEHYDROGENASE
SHWACHMAN BODIAN DIAMOND SYNDROME	ENSANGT00000009959	AGAP007882-RA	D	0.135275		0.19359								SHWACHMAN BODIAN DIAMOND SYNDROME	GO:0005554	molecular function unknown
SIALIC ACID SYNTHASE N ACETYLNEURAMINATE SYNTHASE EC2.5.1.56 N ACETYLNEURAMINIC ACID SYNTHASE N ACETYLNEURAMINATE 9 PHOSPHATE SYNTHASE EC2.5.1.- 57 N ACETYLNEURAMINIC ACID PHOSPHATE SYNTHASE	ENSANGT00000003869	AGAP004460-RA	D					0.257172		0.0346388				SIALIC ACID SYNTHASE N ACETYLNEURAMINATE SYNTHASE EC2.5.1.56 N ACETYLNEURAMINIC ACID SYNTHASE N ACETYLNEURAMINATE 9 PHOSPHATE SYNTHASE EC2.5.1.- 57 N ACETYLNEURAMINIC ACID PHOSPHATE SYNTHASE	GO:0005509;GO:0016051;GO:0005544;GO:0019007	calcium ion binding;carbohydrate biosynthesis;calcium-dependent phospholipid binding;N-acetylneuraminic acid phosphate synthase activity
SIGNAL INDUCED PROLIFERATION ASSOCIATED 1 SIPA 1 GTPASE ACTIVATING SPA 1	ENSANGT00000019394	AGAP008488-RA	D							0.456338		0.0396393		SIGNAL INDUCED PROLIFERATION ASSOCIATED 1 SIPA 1 GTPASE ACTIVATING SPA 1	GO:0005515	protein binding
SIN3 ASSOCIATED POLYPEPTIDE P18	ENSANGT00000017640	AGAP003036-RA	D			0.222459		-0.270736						SIN3 ASSOCIATED POLYPEPTIDE P18	GO:0005515;GO:0045892	protein binding;negative regulation of transcription, DNA-dependent
SIN3 HISTONE DEACETYLASE COREPRESSOR COMPLEX COMPONENT SDS3;	ENSANGT00000029244	AGAP000777-RA	D			0.0127285		0.321082
SINGLE STRANDED DNA BINDING MITOCHONDRIAL PRECURSOR MT SSB	ENSANGT00000003047	AGAP002477-RA	D	-0.201852		0.0800598		-0.169926		0.132749				SINGLE STRANDED DNA BINDING MITOCHONDRIAL PRECURSOR MT SSB	GO:0003676;GO:0003697;GO:0000002;GO:0000262;GO:0006264	nucleic acid binding;single-stranded DNA binding;mitochondrial genome maintenance;mitochondrial chromosome;mitochondrial DNA replication
SINGLE STRANDED DNA BINDING SEQUENCE SPECIFIC SINGLE STRANDED DNA BINDING	ENSANGT00000029557	AGAP010909-RA	D			-0.0703353		0.342101		0.210244		0.24024		SINGLE STRANDED DNA BINDING SEQUENCE SPECIFIC SINGLE STRANDED DNA BINDING	GO:0030528;GO:0003697;GO:0005515;GO:0005634;GO:0045449	transcription regulator activity;single-stranded DNA binding;protein binding;nucleus;regulation of transcription
SINGLE STRANDED DNA BINDING SEQUENCE SPECIFIC SINGLE STRANDED DNA BINDING;	ENSANGT00000012541	AGAP010909-RA	D			-0.0216692		0.290168		-0.276146		0.0260121		Lissencephaly type-1-like homology motif;Proline-rich region;Sequence-specific single-strand DNA-binding protein	GO:0030528;GO:0003697	transcription regulator activity;single-stranded DNA binding
SKELETAL MUSCLE LIM SLIM FOUR AND A HALF LIM DOMAINS FHL	ENSANGT00000014266	AGAP005400-RA	D					0.435437		-0.508722		0.185895		SKELETAL MUSCLE LIM SLIM FOUR AND A HALF LIM DOMAINS FHL	GO:0046872;GO:0008270;GO:0005515	metal ion binding;zinc ion binding;protein binding
SORBITOL DEHYDROGENASE EC1.1.1.14 L IDITOL 2 DEHYDROGENASE	ENSANGT00000011284	AGAP003581-RA	D	-0.13485		0.00805205		-0.223498						SORBITOL DEHYDROGENASE EC1.1.1.14 L IDITOL 2 DEHYDROGENASE	GO:0046872;GO:0016491;GO:0051287;GO:0016616;GO:0008270	metal ion binding;oxidoreductase activity;NAD binding;oxidoreductase activity, acting on the CH-OH group of donors, NAD or NADP as acceptor;zinc ion binding
SORBITOL DEHYDROGENASE EC1.1.1.14 L IDITOL 2 DEHYDROGENASE	ENSANGT00000011286	AGAP003582-RA	D	1.1669	Up									SORBITOL DEHYDROGENASE EC1.1.1.14 L IDITOL 2 DEHYDROGENASE	GO:0046872;GO:0016491;GO:0008270	metal ion binding;oxidoreductase activity;zinc ion binding
SORBITOL DEHYDROGENASE EC1.1.1.14 L IDITOL 2 DEHYDROGENASE	ENSANGT00000011378	AGAP003583-RA	D			0.0999315		-0.244532						SORBITOL DEHYDROGENASE EC1.1.1.14 L IDITOL 2 DEHYDROGENASE	GO:0046872;GO:0016491;GO:0051287;GO:0016616;GO:0008270	metal ion binding;oxidoreductase activity;NAD binding;oxidoreductase activity, acting on the CH-OH group of donors, NAD or NADP as acceptor;zinc ion binding
SORTING NEXIN 16	ENSANGT00000018862		D	0.775634	Up	0.113623		-0.249462		0.187865		0.0811007		SORTING NEXIN 16
SPARC PRECURSOR SECRETED ACIDIC AND RICH IN CYSTEINE OSTEONECTIN ON BASEMENT MEMBRANE 40 BM 40;	ENSANGT00000030857	AGAP000305-RA	D									0.149064		Osteonectin-like	GO:0005515;GO:0007498	protein binding;mesoderm development
SPARTIN	ENSANGT00000031919	AGAP001945-RA	D							-0.123606		0.264943			GO:0005515	protein binding
SPERMATID SPECIFIC T2 PRECURSOR;	ENSANGT00000031926	AGAP001803-RA	D							-0.57886	Down			Bipartite nuclear localization signal
SPERMINE SYNTHASE EC2.5.1.22 SPERMIDINE AMINOPROPYLTRANSFERASE SPMSY	ENSANGT00000020994	AGAP005325-RA	D							-0.0287149				SPERMINE SYNTHASE EC2.5.1.22 SPERMIDINE AMINOPROPYLTRANSFERASE SPMSY	GO:0003824;GO:0008757;GO:0005515	catalytic activity;S-adenosylmethionine-dependent methyltransferase activity;protein binding
STEROID DEHYDROGENASE EC_1.1.1.-;	ENSANGT00000032038	AGAP007879-RB	D							-0.111728		0.272405		2,3-dihydro-2,3-dihydroxybenzoate dehydrogenase;Glucose/ribitol dehydrogenase;Insect alcohol dehydrogenase family;Short-chain dehydrogenase/reductase SDR
STEROID DEHYDROGENASE EC1.1.1.-	ENSANGT00000003980		D					-0.189282						STEROID DEHYDROGENASE EC1.1.1.-
STEROIDOGENIC FACTOR 1 STF 1 SF 1	ENSANGT00000003575	AGAP009400-RA	D	0.493683										STEROIDOGENIC FACTOR 1 STF 1 SF 1	GO:0003707;GO:0004879;GO:0005634;GO:0003677;GO:0003700;GO:0006355;GO:0005515;GO:0016321	steroid hormone receptor activity;ligand-dependent nuclear receptor activity;nucleus;DNA binding;transcription factor activity;regulation of transcription, DNA-dependent;protein binding;female meiosis chromosome segregation
STEROL O ACYLTRANSFERASE 1 EC_2.3.1.26 CHOLESTEROL ACYLTRANSFERASE 1 ACYL COENZYME A:CHOLESTEROL ACYLTRANSFERASE 1 ACAT 1;	ENSANGT00000016512	AGAP012216-RA	D					-0.64675	Down					Membrane bound O-acyl transferase, MBOAT
STRESS INDUCED PHOSPHOPROTEIN 1 STI1 HSP70/HSP90 ORGANIZING HOP TRANSFORMATION SENSITIVE IEF SSP	ENSANGT00000012254	AGAP010188-RA	D			0.302746				-0.0790635		0.141629		STRESS INDUCED PHOSPHOPROTEIN 1 STI1 HSP70/HSP90 ORGANIZING HOP TRANSFORMATION SENSITIVE IEF SSP	GO:0005488	binding
STROMAL CELL DERIVED FACTOR 2 1 PRECURSOR SDF2 1	ENSANGT00000013320	AGAP001749-RA	D	0.0210276		-0.23823		0.00302021		-0.231901		0.296092		STROMAL CELL DERIVED FACTOR 2 1 PRECURSOR SDF2 1	GO:0016020;GO:0005515	membrane;protein binding
SUCCINYL COA LIGASE [GDP FORMING] ALPHA CHAIN MITOCHONDRIAL PRECURSOR EC6.2.1.4 SUCCINYL COA SYNTHETASE ALPHA CHAIN SCS ALPHA	ENSANGT00000020396	AGAP001312-RA	D	-0.274047		-0.0181954		-0.0148678						SUCCINYL COA LIGASE [GDP FORMING] ALPHA CHAIN MITOCHONDRIAL PRECURSOR EC6.2.1.4 SUCCINYL COA SYNTHETASE ALPHA CHAIN SCS ALPHA	GO:0003824;GO:0006099;GO:0008152;GO:0016874	catalytic activity;tricarboxylic acid cycle;metabolism;ligase activity
SULFATASE MODIFYING FACTOR PRECURSOR C ALPHA FORMYGLYCINE GENERATING ENZYME	ENSANGT00000009690		D			-0.190246				0.224479				SULFATASE MODIFYING FACTOR PRECURSOR C ALPHA FORMYGLYCINE GENERATING ENZYME
SULFOTRANSFERASE	ENSANGT00000012512	AGAP010987-RA	D					-0.898856	Down			-0.672442	Down	SULFOTRANSFERASE	GO:0008146	sulfotransferase activity
SULFOTRANSFERASE	ENSANGT00000012662		D	0.105423		0.30747								SULFOTRANSFERASE
SULFOTRANSFERASE	ENSANGT00000012697	AGAP012696-RA	D			-0.615808	Down	-0.381477				-0.134019		SULFOTRANSFERASE	GO:0008146	sulfotransferase activity
SULFOTRANSFERASE	ENSANGT00000015469		D			0.2091				-0.400272		-0.0415213		SULFOTRANSFERASE
SULFOTRANSFERASE	ENSANGT00000015485		D					-0.234172
SULFOTRANSFERASE	ENSANGT00000020035	AGAP009551-RA	D	-0.275009										SULFOTRANSFERASE	GO:0008146	sulfotransferase activity
SUPPRESSOR OF G2 ALLELE OF SKP1 HOMOLOG	ENSANGT00000017148	AGAP006161-RA	D			-0.00602076		0.151933						SUPPRESSOR OF G2 ALLELE OF SKP1 HOMOLOG
SUPPRESSOR OF HAIRLESS	ENSANGT00000021963	AGAP008935-RA	D									-0.723893	Down	SUPPRESSOR OF HAIRLESS	GO:0005515;GO:0030097;GO:0045944;GO:0005737;GO:0016564;GO:0045892;GO:0045893;GO:0008356;GO:0001709;GO:0016563;GO:0042688;GO:0046331;GO:0016360;GO:0010000	protein binding;hemopoiesis;positive regulation of transcription from RNA polymerase II promoter;cytoplasm;transcriptional repressor activity;negative regulation of transcription, DNA-dependent;positive regulation of transcription, DNA-dependent;asymmetri
SUPPRESSOR OF SWI4 1 HOMOLOG SSF 1 PETER PAN HOMOLOG	ENSANGT00000012208	AGAP004556-RA	D			0.326212		0.837246	Up	-0.277678				SUPPRESSOR OF SWI4 1 HOMOLOG SSF 1 PETER PAN HOMOLOG	GO:0005554;GO:0007444;GO:0008372;GO:0002164;GO:0007292	molecular function unknown;imaginal disc development;cellular component unknown;larval development;female gamete generation
SURFEIT LOCUS 5	ENSANGT00000012891	AGAP004191-RA	D					-0.131504						SURFEIT LOCUS 5	GO:0005515	protein binding
SURFEIT LOCUS 6 HOMOLOG;	ENSANGT00000031883	AGAP003007-RA	D							0.110147		-0.22504		Surfeit locus 6
SURVIVAL OF MOTOR NEURON RELATED SPLICING FACTOR 30 SMN RELATED 30 KDA SPLICING FACTOR SMNRP SURVIVAL MOTOR NEURON DOMAIN CONTAINING 1	ENSANGT00000020645	AGAP006247-RA	D	0.11626		0.267576		0.00764421		-0.408309		0.0332224		SURVIVAL OF MOTOR NEURON RELATED SPLICING FACTOR 30 SMN RELATED 30 KDA SPLICING FACTOR SMNRP SURVIVAL MOTOR NEURON DOMAIN CONTAINING 1	GO:0000245;GO:0003676;GO:0005634;GO:0003723;GO:0005737;GO:0006397	spliceosome assembly;nucleic acid binding;nucleus;RNA binding;cytoplasm;mRNA processing
SYNAPTIC VESICLE 2 SV2	ENSANGT00000016873		D	-0.39774										SYNAPTIC VESICLE 2 SV2
SYNAPTIC VESICLE MEMBRANE VAT 1	ENSANGT00000014045	AGAP006478-RA	D							0.180457				SYNAPTIC VESICLE MEMBRANE VAT 1
SYNAPTIC VESICLE MEMBRANE VAT 1 EC 1;	ENSANGT00000031398	AGAP006478-RA	D							-0.0635488				Alcohol dehydrogenase GroES-like	GO:0016491;GO:0008270	oxidoreductase activity;zinc ion binding
SYNAPTOSOMAL ASSOCIATED SNAP	ENSANGT00000024847		D	-0.0970021		-0.0969783		0.59099	Up	0.0561027				SYNAPTOSOMAL ASSOCIATED SNAP
SYNAPTOTAGMIN	ENSANGT00000010096	AGAP007942-RA	D	0.495474				0.510712		0.456178		-0.251769		SYNAPTOTAGMIN	GO:0008021;GO:0005215;GO:0016021;GO:0016020;GO:0006810;GO:0005515;GO:0007269;GO:0007317;GO:0008345;GO:0048488;GO:0016192;GO:0005544;GO:0030285	synaptic vesicle;transporter activity;integral to membrane;membrane;transport;protein binding;neurotransmitter secretion;regulation of pole plasm oskar mRNA localization;larval locomotory behavior;synaptic vesicle endocytosis;vesicle-mediated transport;ca
SYNTAXIN	ENSANGT00000021541		D			0.133181		0.488992
SYNTAXIN 18	ENSANGT00000021982	AGAP011160-RA	D	0.108367				-0.130111		-0.19824		0.127244		SYNTAXIN 18	GO:0005515	protein binding
SYNTAXIN BINDING UNC 18 HOMOLOG UNC	ENSANGT00000017600	AGAP003023-RA	D					0.34943						SYNTAXIN BINDING UNC 18 HOMOLOG UNC	GO:0006904;GO:0016192;GO:0007269;GO:0005737;GO:0000910;GO:0007317;GO:0007268;GO:0009416;GO:0016082;GO:0045045	vesicle docking during exocytosis;vesicle-mediated transport;neurotransmitter secretion;cytoplasm;cytokinesis;regulation of pole plasm oskar mRNA localization;synaptic transmission;response to light stimulus;synaptic vesicle priming;secretory pathway
SYNTENIN SYNDECAN BINDING	ENSANGT00000025096	AGAP009569-RA	D			0.0550589		0.347786		0.0332516		-0.0380119		SYNTENIN SYNDECAN BINDING	GO:0005515	protein binding
T CELL IMMUNOMODULATORY TIP	ENSANGT00000015372	AGAP011964-RA	D			0.366576								T CELL IMMUNOMODULATORY TIP
T COMPLEX 1 SUBUNIT TCP 1 CCT	ENSANGT00000001996		D	0.360353		0.173999		-0.0368724		0.114468		0.15142		T COMPLEX 1 SUBUNIT TCP 1 CCT	GO:0000166;GO:0005515;GO:0051082;GO:0006457;GO:0044267;GO:0005524	nucleotide binding;protein binding;unfolded protein binding;protein folding;cellular protein metabolism;ATP binding
T COMPLEX 1 SUBUNIT TCP 1 CCT	ENSANGT00000011053	AGAP009505-RA	D	-0.13743		-0.0640083		0.234627		0.349448		0.570938	Up	T COMPLEX 1 SUBUNIT TCP 1 CCT	GO:0000166;GO:0005515;GO:0051082;GO:0006457;GO:0044267;GO:0005524	nucleotide binding;protein binding;unfolded protein binding;protein folding;cellular protein metabolism;ATP binding
T COMPLEX 1 SUBUNIT TCP 1 CCT	ENSANGT00000012024	AGAP008249-RA	D	0.376487		-0.261336		0.0730799		-0.0461809		0.372859		T COMPLEX 1 SUBUNIT TCP 1 CCT	GO:0000166;GO:0005515;GO:0051082;GO:0006457;GO:0044267;GO:0005524	nucleotide binding;protein binding;unfolded protein binding;protein folding;cellular protein metabolism;ATP binding
T COMPLEX 1 SUBUNIT TCP 1 CCT	ENSANGT00000013382	AGAP004238-RA	D	0.223687		-0.48794		-0.0446525		-0.0147359		0.242645		T COMPLEX 1 SUBUNIT TCP 1 CCT	GO:0000166;GO:0005515;GO:0051082;GO:0006457;GO:0044267;GO:0005524;GO:0005753;GO:0008553	nucleotide binding;protein binding;unfolded protein binding;protein folding;cellular protein metabolism;ATP binding;proton-transporting ATP synthase complex (sensu Eukaryota);hydrogen-exporting ATPase activity, phosphorylative mechanism
T COMPLEX 1 SUBUNIT TCP 1 CCT	ENSANGT00000014237	AGAP003477-RA	D	0.110134				0.0225173		0.129338		0.560424	Up	T COMPLEX 1 SUBUNIT TCP 1 CCT	GO:0000166;GO:0005515;GO:0051082;GO:0006457;GO:0044267;GO:0005524	nucleotide binding;protein binding;unfolded protein binding;protein folding;cellular protein metabolism;ATP binding
T COMPLEX 1 SUBUNIT TCP 1 CCT	ENSANGT00000024105	AGAP002762-RA	D					0.278188		0.544499	Up	0.364545		T COMPLEX 1 SUBUNIT TCP 1 CCT	GO:0000166;GO:0005515;GO:0051082;GO:0006457;GO:0044267;GO:0005524	nucleotide binding;protein binding;unfolded protein binding;protein folding;cellular protein metabolism;ATP binding
TBC1 DOMAIN FAMILY MEMBER 7	ENSANGT00000014852	AGAP002392-RA	D			0.382661								TBC1 DOMAIN FAMILY MEMBER 7	GO:0005515	protein binding
TELOMERASE BINDING P23 HSP90 CO CHAPERONE PROGESTERONE RECEPTOR COMPLEX P23	ENSANGT00000022042	AGAP011157-RA	D	-0.0419945		0.13296		0.77183	Up	0.398029	Up	0.112801		TELOMERASE BINDING P23 HSP90 CO CHAPERONE PROGESTERONE RECEPTOR COMPLEX P23
TETRASPANIN TSPAN TRANSMEMBRANE 4 SUPERFAMILY MEMBER;	ENSANGT00000010956	AGAP008527-RA	D							-0.0698041				CD9/CD37/CD63 antigen;Polycystic kidney disease type 2 protein	GO:0016021	integral to membrane
TETRATRICOPEPTIDE REPEAT 1 TPR REPEAT 1	ENSANGT00000014458	AGAP003336-RA	D							-0.192825				TETRATRICOPEPTIDE REPEAT 1 TPR REPEAT 1	GO:0005488;GO:0005515	binding;protein binding
TETRATRICOPEPTIDE REPEAT 11 TPR REPEAT 11	ENSANGT00000014824	AGAP009852-RA	D	-0.682151	Down			0.147839						TETRATRICOPEPTIDE REPEAT 11 TPR REPEAT 11	GO:0005488;GO:0005515	binding;protein binding
TETRATRICOPEPTIDE REPEAT 4	ENSANGT00000008634	AGAP012044-RA	D			0.150844		0.253043						TETRATRICOPEPTIDE REPEAT 4	GO:0005488;GO:0005515;GO:0005634	binding;protein binding;nucleus
TETRATRICOPEPTIDE REPEAT REPEAT 7	ENSANGT00000016273	AGAP010587-RA	D					0.358054						TETRATRICOPEPTIDE REPEAT REPEAT 7	GO:0005488	binding
THAP DOMAIN 4 PP238 CGI 36	ENSANGT00000002070	AGAP003313-RA	D	-0.0814214				-0.24565		-0.275474				THAP DOMAIN 4 PP238 CGI 36
THREONYL TRNA SYNTHETASE CYTOPLASMIC EC6.1.1.3 THREONINE TRNA LIGASE THRRS	ENSANGT00000021424	AGAP008929-RA	D	0.527728		-0.443288	Down	-0.067206		0.479483	Up			THREONYL TRNA SYNTHETASE CYTOPLASMIC EC6.1.1.3 THREONINE TRNA LIGASE THRRS	GO:0000166;GO:0005489;GO:0005506;GO:0004829;GO:0006435;GO:0004812;GO:0006418;GO:0006118;GO:0006412;GO:0016874;GO:0005524	nucleotide binding;electron transporter activity;iron ion binding;threonine-tRNA ligase activity;threonyl-tRNA aminoacylation;aminoacyl-tRNA ligase activity;tRNA aminoacylation for protein translation;electron transport;protein biosynthesis;ligase activit
THYMIDYLATE KINASE EC2.7.4.9 DTMP KINASE	ENSANGT00000015825	AGAP005260-RA	D	-1.11835	Down									THYMIDYLATE KINASE EC2.7.4.9 DTMP KINASE	GO:0004798;GO:0006233;GO:0006235;GO:0005524;GO:0005515	thymidylate kinase activity;dTDP biosynthesis;dTTP biosynthesis;ATP binding;protein binding
TIGHT JUNCTION ZO ZONULA OCCLUDENS ZONA OCCLUDENS TIGHT JUNCTION	ENSANGT00000010406		D			0.0771844								TIGHT JUNCTION ZO ZONULA OCCLUDENS ZONA OCCLUDENS TIGHT JUNCTION
TIR 1	ENSANGT00000013511	AGAP005901-RB	D							0.39806				TIR 1	GO:0005488;GO:0016020;GO:0004888	binding;membrane;transmembrane receptor activity
TISSUE ALPHA L FUCOSIDASE PRECURSOR EC3.2.1.51 ALPHA L FUCOSIDASE I ALPHA L FUCOSIDE FUCOHYDROLASE	ENSANGT00000026410		D			-0.182815		-0.302407						TISSUE ALPHA L FUCOSIDASE PRECURSOR EC3.2.1.51 ALPHA L FUCOSIDASE I ALPHA L FUCOSIDE FUCOHYDROLASE
TOM1 1 TARGET OF MYB 1 SRC ACTIVATING AND SIGNALING MOLECULE	ENSANGT00000020401	AGAP006097-RB	D					0.0109741						TOM1 1 TARGET OF MYB 1 SRC ACTIVATING AND SIGNALING MOLECULE	GO:0005515	protein binding
TORSIN A TORSIN FAMILY 1 MEMBER A DYSTONIA 1	ENSANGT00000014406		D			-0.148294		0.299901		-0.0854796		0.372894		TORSIN A TORSIN FAMILY 1 MEMBER A DYSTONIA 1
TRAFFICKING PARTICLE COMPLEX SUBUNIT 1 BET5 HOMOLOG MULTIPLE MYELOMA 2 MUM 2	ENSANGT00000018747	AGAP000995-RA	D					0.0606435		0.0172966		0.283017		TRAFFICKING PARTICLE COMPLEX SUBUNIT 1 BET5 HOMOLOG MULTIPLE MYELOMA 2 MUM 2	GO:0006888;GO:0005801;GO:0006810	ER to Golgi vesicle-mediated transport;Golgi cis-face;transport
TRAFFICKING PARTICLE COMPLEX SUBUNIT 3 BET3 HOMOLOG	ENSANGT00000009486	AGAP007376-RB	D			0.132508		0.186809		0.246914		0.15389		TRAFFICKING PARTICLE COMPLEX SUBUNIT 3 BET3 HOMOLOG	GO:0005515	protein binding
TRANSCRIPTION ELONGATION FACTOR B POLYPEPTIDE 2 RNA POLYMERASE II TRANSCRIPTION FACTOR SIII SUBUNIT B SIII P18 ELONGIN B ELOB ELONGIN 18 KDA SUBUNIT;	ENSANGT00000030994	AGAP003154-RA	D							0.0771596		0.15279		Ubiquitin	GO:0006464;GO:0005515	protein modification;protein binding
TRANSCRIPTION ELONGATION FACTOR SPT5 DRB SENSITIVITY INDUCING FACTOR LARGE SUBUNIT DSIF LARGE SUBUNIT;	ENSANGT00000032142	AGAP005021-RA	D							-0.098469		-0.010596		KOW;Proline-rich region;Supt5 repeat	GO:0005515;GO:0045944;GO:0035101;GO:0005703;GO:0006368;GO:0000122;GO:0005705;GO:0008023;GO:0008148;GO:0000176	protein binding;positive regulation of transcription from RNA polymerase II promoter;FACT complex;polytene chromosome puff;RNA elongation from RNA polymerase II promoter;negative regulation of transcription from RNA polymerase II promoter;polytene chromos
TRANSCRIPTION FACTOR CAPICUA	ENSANGT00000027810		D			0.318364								TRANSCRIPTION FACTOR CAPICUA
TRANSCRIPTION FACTOR V MAF MUSCULOAPONEUROTIC FIBROSARCOMA ONCOGENE HOMOLOG;	ENSANGT00000031698	AGAP010405-RA	D							-0.0292608		-0.267226		Basic-leucine zipper (bZIP) transcription factor;Maf transcription factor	GO:0043565;GO:0046983;GO:0005634;GO:0003677;GO:0006355	sequence-specific DNA binding;protein dimerization activity;nucleus;DNA binding;regulation of transcription, DNA-dependent
TRANSFORMATION/TRANSCRIPTION DOMAIN ASSOCIATED TRA1 HOMOLOG	ENSANGT00000007163		D					0.255466		0.0130351				TRANSFORMATION/TRANSCRIPTION DOMAIN ASSOCIATED TRA1 HOMOLOG
TRANSFORMER 2	ENSANGT00000013289	AGAP006798-RA	D	0.554154	Up	-0.112701		-0.284869		-0.350125		-0.164941		TRANSFORMER 2	GO:0000166;GO:0003676	nucleotide binding;nucleic acid binding
TRANSKETOLASE EC2.2.1.1 TK	ENSANGT00000021969	AGAP011161-RA	D	-0.903182	Down	-0.175433		-0.547246	Down	0.0126376		0.365579		TRANSKETOLASE EC2.2.1.1 TK
TRANSLATION FACTOR SUI1 HOMOLOG	ENSANGT00000014056	AGAP006459-RA	D	0.35843		-0.165452		0.0271756		-0.0179584		0.120879		TRANSLATION FACTOR SUI1 HOMOLOG	GO:0006445;GO:0006417;GO:0003743;GO:0006413;GO:0006412;GO:0005515	regulation of translation;regulation of protein biosynthesis;translation initiation factor activity;translational initiation;protein biosynthesis;protein binding
TRANSLATION INITIATION FACTOR EIF 2B ALPHA SUBUNIT EIF 2B GDP GTP EXCHANGE FACTOR;	ENSANGT00000012082	AGAP012799-RA	D					-0.0940685		-0.241361				Beta tubulin;Initiation factor 2B related	GO:0044249	cellular biosynthesis
TRANSLOCATION ASSOCIATED MEMBRANE	ENSANGT00000016081	AGAP010386-RA	D			0.222269				0.15809				TRANSLOCATION ASSOCIATED MEMBRANE	GO:0016021	integral to membrane
TRANSLOCON ASSOCIATED PROTEIN ALPHA SUBUNIT PRECURSOR TRAP ALPHA SIGNAL SEQUENCE RECEPTOR ALPHA SUBUNIT SSR ALPHA	ENSANGT00000012186	AGAP001721-RA	D							0.265244				TRANSLOCON ASSOCIATED PROTEIN ALPHA SUBUNIT PRECURSOR TRAP ALPHA SIGNAL SEQUENCE RECEPTOR ALPHA SUBUNIT SSR ALPHA	GO:0004872	receptor activity
TRANSLOCON ASSOCIATED PROTEIN BETA SUBUNIT PRECURSOR TRAP BETA SIGNAL SEQUENCE RECEPTOR BETA SUBUNIT SSR BETA	ENSANGT00000017506		D			0.160459
TRANSLOCON ASSOCIATED PROTEIN DELTA SUBUNIT PRECURSOR TRAP DELTA SIGNAL SEQUENCE RECEPTOR DELTA SUBUNIT SSR DELTA	ENSANGT00000015077		D	-0.0792059		0.132918				0.411536		0.369862		TRANSLOCON ASSOCIATED PROTEIN DELTA SUBUNIT PRECURSOR TRAP DELTA SIGNAL SEQUENCE RECEPTOR DELTA SUBUNIT SSR DELTA
TRANSLOCON ASSOCIATED PROTEIN GAMMA SUBUNIT TRAP GAMMA SIGNAL SEQUENCE RECEPTOR GAMMA SUBUNIT SSR GAMMA	ENSANGT00000012470	AGAP008761-RA	D	0.0231898		-0.61057	Down	-0.407593	Down	0.0270211		0.638	Up	TRANSLOCON ASSOCIATED PROTEIN GAMMA SUBUNIT TRAP GAMMA SIGNAL SEQUENCE RECEPTOR GAMMA SUBUNIT SSR GAMMA	GO:0030176;GO:0005784;GO:0006613	integral to endoplasmic reticulum membrane;translocon complex;cotranslational protein targeting to membrane
TRANSMEMBRANE	ENSANGT00000008160	AGAP000095-RA	D							0.219622		0.26517		TRANSMEMBRANE	GO:0005515	protein binding
TRANSMEMBRANE	ENSANGT00000014189	AGAP011733-RA	D	0.315292		0.400678		0.409589		0.195184		-0.304576		TRANSMEMBRANE	GO:0005554;GO:0016020	molecular function unknown;membrane
TRANSMEMBRANE 9 PRECURSOR	ENSANGT00000016573	AGAP007259-RA	D	-0.712043	Down	-0.162129		-0.00796913		0.147683				TRANSMEMBRANE 9 PRECURSOR	GO:0016021	integral to membrane
TRANSMEMBRANE PFT27 TPA REGULATED LOCUS	ENSANGT00000008699	AGAP011962-RA	D	0.31155		0.297808		0.452088	Up	0.255313		0.0821144		TRANSMEMBRANE PFT27 TPA REGULATED LOCUS
TRANSTHYRETIN PRECURSOR PREALBUMIN	ENSANGT00000020773	AGAP000415-RA	D	0.554876	Up	0.118343		0.221905		0.126331		-0.143089		TRANSTHYRETIN PRECURSOR PREALBUMIN	GO:0005386;GO:0016918;GO:0019841;GO:0005496;GO:0006590;GO:0005179;GO:0006810	carrier activity;retinal binding;retinol binding;steroid binding;thyroid hormone generation;hormone activity;transport
TRIFUNCTIONAL ENZYME BETA SUBUNIT MITOCHONDRIAL PRECURSOR TP BETA [INCLUDES: 3 KETOACYL COA THIOLASE EC2.3.1.16 ACETYL COA ACYLTRANSFERASE BETA KETOTHIOLASE ]	ENSANGT00000020177	AGAP011827-RA	D	0.0366344		-0.368606		-0.410131		0.0257481				TRIFUNCTIONAL ENZYME BETA SUBUNIT MITOCHONDRIAL PRECURSOR TP BETA [INCLUDES: 3 KETOACYL COA THIOLASE EC2.3.1.16 ACETYL COA ACYLTRANSFERASE BETA KETOTHIOLASE ]
TRIFUNCTIONAL PURINE BIOSYNTHETIC ADENOSINE 3 [INCLUDES: PHOSPHORIBOSYLAMINE GLYCINE LIGASE EC6.3.4.13 GARS GLYCINAMIDE RIBONUCLEOTIDE SYNTHETASE PHOSPHORIBOSYLGLYCINAMIDE SYNTHETASE ; PHOSPHORIBOSYLFORMYLGLYCINAMIDINE CYCLO LIGASE EC6.3.3.- 1 AIRS PHOS	ENSANGT00000025715		D					-0.350139						TRIFUNCTIONAL PURINE BIOSYNTHETIC ADENOSINE 3 [INCLUDES: PHOSPHORIBOSYLAMINE GLYCINE LIGASE EC6.3.4.13 GARS GLYCINAMIDE RIBONUCLEOTIDE SYNTHETASE PHOSPHORIBOSYLGLYCINAMIDE SYNTHETASE , PHOSPHORIBOSYLFORMYLGLYCINAMIDINE CYCLO LIGASE EC6.3.3.- 1 AIRS PHOS
TRISTETRAPROLINE TTP TIS11A TIS11 ZINC FINGER 36 ZFP 36	ENSANGT00000012577	AGAP010954-RA	D	0.471806		0.162216		0.271794						TRISTETRAPROLINE TTP TIS11A TIS11 ZINC FINGER 36 ZFP 36	GO:0003676;GO:0008270;GO:0005554;GO:0000004	nucleic acid binding;zinc ion binding;molecular function unknown;biological process unknown
TRNA PSEUDOURIDINE SYNTHASE A EC4.2.1.70 PSEUDOURIDYLATE SYNTHASE I PSEUDOURIDINE SYNTHASE I URACIL HYDROLYASE	ENSANGT00000014976	AGAP002409-RA	D	0.611824	Up			0.324988		0.454577		0.319941		TRNA PSEUDOURIDINE SYNTHASE A EC4.2.1.70 PSEUDOURIDYLATE SYNTHASE I PSEUDOURIDINE SYNTHASE I URACIL HYDROLYASE	GO:0004730;GO:0008033;GO:0005515	pseudouridylate synthase activity;tRNA processing;protein binding
TRYPTOPHAN 2 3 DIOXYGENASE EC1.13.11.11 TRYPTOPHAN PYRROLASE TRYPTOPHANASE TRYPTOPHAN OXYGENASE TRYPTAMIN 2 3 DIOXYGENASE TRPO	ENSANGT00000010864	AGAP002721-RA	D	0.0195201				-0.872007	Down	0.736715	Up			TRYPTOPHAN 2 3 DIOXYGENASE EC1.13.11.11 TRYPTOPHAN PYRROLASE TRYPTOPHANASE TRYPTOPHAN OXYGENASE TRYPTAMIN 2 3 DIOXYGENASE TRPO	GO:0004833;GO:0006568;GO:0006727	tryptophan 2,3-dioxygenase activity;tryptophan metabolism;ommochrome biosynthesis
TSC 22	ENSANGT00000019204	AGAP010044-RA	D			0.298097								TSC 22	GO:0003700;GO:0006355	transcription factor activity;regulation of transcription, DNA-dependent
TUMOR DIFFERENTIALLY EXPRESSED	ENSANGT00000002975	AGAP002569-RA	D					-0.208525		-0.222994		0.176575		TUMOR DIFFERENTIALLY EXPRESSED	GO:0016020	membrane
TWINFILIN 1 A6 PROTEIN TYROSINE KINASE 9	ENSANGT00000015259	AGAP003717-RA	D	0.193089		0.272043								TWINFILIN 1 A6 PROTEIN TYROSINE KINASE 9
TWISTED GASTRULATION PRECURSOR	ENSANGT00000023521		D	-0.0285358		0.341615		-0.289121						TWISTED GASTRULATION PRECURSOR
TWISTED GASTRULATION PRECURSOR;	ENSANGT00000015580	AGAP000304-RA	D			0.37009								Twisted gastrulation (Tsg) protein	GO:0005515;GO:0009790	protein binding;embryonic development
TYROSINE AMINOTRANSFERASE EC2.6.1.5 L TYROSINE:2 OXOGLUTARATE AMINOTRANSFERASE TAT	ENSANGT00000015577	AGAP000327-RA	D	-1.67229	Down									TYROSINE AMINOTRANSFERASE EC2.6.1.5 L TYROSINE:2 OXOGLUTARATE AMINOTRANSFERASE TAT	GO:0016769;GO:0009058;GO:0005515	transferase activity, transferring nitrogenous groups;biosynthesis;protein binding
TYROSINE PHOSPHATASE	ENSANGT00000011052	AGAP008708-RA	D	-0.138061		0.319309		0.960927	Up	-0.227673		-0.136498		TYROSINE PHOSPHATASE	GO:0004721;GO:0006470	phosphoprotein phosphatase activity;protein amino acid dephosphorylation
TYROSINE PHOSPHATASE	ENSANGT00000019493	AGAP003815-RA	D							-0.122177				TYROSINE PHOSPHATASE
U1 SMALL NUCLEAR RIBONUCLEOPROTEIN C U1 SNRNP C U1C U1 C	ENSANGT00000018169	AGAP001584-RA	D							-0.0935697				U1 SMALL NUCLEAR RIBONUCLEOPROTEIN C U1 SNRNP C U1C U1 C	GO:0003676;GO:0005634;GO:0008270;GO:0005515;GO:0000381	nucleic acid binding;nucleus;zinc ion binding;protein binding;regulation of alternative nuclear mRNA splicing, via spliceosome
U3 SMALL NUCLEOLAR RIBONUCLEOPROTEIN MPP10 M PHASE PHOSPHOPROTEIN 10	ENSANGT00000027768		D							-0.531228	Down			U3 SMALL NUCLEOLAR RIBONUCLEOPROTEIN MPP10 M PHASE PHOSPHOPROTEIN 10
U3 SMALL NUCLEOLAR RNA INTERACTING 2 U3 SMALL NUCLEOLAR RIBONUCLEOPROPTEIN ASSOCIATED 55 KDA U3 SNORNP ASSOCIATED 55 KDA U3 55K	ENSANGT00000021079	AGAP005320-RA	D			0.117336		0.167644		-0.0466011		0.0331904		U3 SMALL NUCLEOLAR RNA INTERACTING 2 U3 SMALL NUCLEOLAR RIBONUCLEOPROPTEIN ASSOCIATED 55 KDA U3 SNORNP ASSOCIATED 55 KDA U3 55K
U6 SNRNA ASSOCIATED SM LSM1	ENSANGT00000012242	AGAP001686-RA	D					-0.0310858		-0.575013	Down			U6 SNRNA ASSOCIATED SM LSM1	GO:0005634;GO:0030529;GO:0005732;GO:0006397;GO:0005515	nucleus;ribonucleoprotein complex;small nucleolar ribonucleoprotein complex;mRNA processing;protein binding
UBA/UBX 33.3 KDA	ENSANGT00000015697	AGAP009841-RA	D	0.353339		0.227549		0.269298		-0.116305		0.231313		UBA/UBX 33.3 KDA	GO:0003676;GO:0005634;GO:0008270	nucleic acid binding;nucleus;zinc ion binding
UBIQUILIN LINKING IAP WITH CYTOSKELETON PLIC	ENSANGT00000013457	AGAP004294-RA	D			0.132026		-0.0600172						UBIQUILIN LINKING IAP WITH CYTOSKELETON PLIC	GO:0016491;GO:0006464;GO:0005515	oxidoreductase activity;protein modification;protein binding
UBIQUINOL CYTOCHROME C REDUCTASE COMPLEX 11 KDA PROTEIN MITOCHONDRIAL PRECURSOR EC1.10.2.2 MITOCHONDRIAL HINGE CYTOCHROME C1 NONHEME 11 KDA COMPLEX III SUBUNIT VIII	ENSANGT00000021887	AGAP002245-RA	D	-1.02274	Down	-0.23369		-0.567039	Down	-0.482721	Down	0.229436		UBIQUINOL CYTOCHROME C REDUCTASE COMPLEX 11 KDA PROTEIN MITOCHONDRIAL PRECURSOR EC1.10.2.2 MITOCHONDRIAL HINGE CYTOCHROME C1 NONHEME 11 KDA COMPLEX III SUBUNIT VIII	GO:0008121;GO:0006122	ubiquinol-cytochrome-c reductase activity;mitochondrial electron transport, ubiquinol to cytochrome c
UBIQUINOL CYTOCHROME C REDUCTASE COMPLEX 14 KDA EC1.10.2.2 COMPLEX III SUBUNIT VI	ENSANGT00000014100	AGAP012188-RA	D	-0.53732	Down	-0.248402		-0.440288		-0.0223782		0.224207		UBIQUINOL CYTOCHROME C REDUCTASE COMPLEX 14 KDA EC1.10.2.2 COMPLEX III SUBUNIT VI	GO:0008121;GO:0006122;GO:0006118	ubiquinol-cytochrome-c reductase activity;mitochondrial electron transport, ubiquinol to cytochrome c;electron transport
UBIQUINOL CYTOCHROME C REDUCTASE COMPLEX CORE 2 MITOCHONDRIAL PRECURSOR EC1.10.2.2 COMPLEX III SUBUNIT II	ENSANGT00000020419	AGAP006099-RA	D			-0.0411595		0.00485904		0.0220952		0.166342		UBIQUINOL CYTOCHROME C REDUCTASE COMPLEX CORE 2 MITOCHONDRIAL PRECURSOR EC1.10.2.2 COMPLEX III SUBUNIT II
UBIQUINOL CYTOCHROME C REDUCTASE COMPLEX UBIQUINONE BINDING QP C EC1.10.2.2 UBIQUINOL CYTOCHROME C REDUCTASE COMPLEX 9.5 KDA COMPLEX III SUBUNIT VII	ENSANGT00000022509	AGAP010337-RA	D	-1.11305	Down	-0.0406917		-0.497673	Down					UBIQUINOL CYTOCHROME C REDUCTASE COMPLEX UBIQUINONE BINDING QP C EC1.10.2.2 UBIQUINOL CYTOCHROME C REDUCTASE COMPLEX 9.5 KDA COMPLEX III SUBUNIT VII	GO:0008121;GO:0006118	ubiquinol-cytochrome-c reductase activity;electron transport
UBIQUINONE BIOSYNTHESIS COQ4 HOMOLOG	ENSANGT00000010400	AGAP005199-RB	D					-0.177561		0.165817		-0.13037		UBIQUINONE BIOSYNTHESIS COQ4 HOMOLOG	GO:0005554	molecular function unknown
UBIQUINONE BIOSYNTHESIS METHYLTRANSFERASE ZK652 9 EC2.1.1.-	ENSANGT00000018068	AGAP010488-RA	D			0.16606		-0.281251						UBIQUINONE BIOSYNTHESIS METHYLTRANSFERASE ZK652 9 EC2.1.1.-	GO:0008757;GO:0009108;GO:0008168;GO:0005515	S-adenosylmethionine-dependent methyltransferase activity;coenzyme biosynthesis;methyltransferase activity;protein binding
UBIQUITIN	ENSANGT00000012221	AGAP001701-RA	D	0.0617848		0.075322		0.249407		0.242386		0.362091		UBIQUITIN	GO:0006464	protein modification
UBIQUITIN 2 ACTIVATING ENZYME E1B SUMO 1 ACTIVATING ENZYME SUBUNIT 2 ANTHRACYCLINE ASSOCIATED RESISTANCE ARX	ENSANGT00000013083	AGAP008637-RA	D							-0.0439827		0.32963		UBIQUITIN 2 ACTIVATING ENZYME E1B SUMO 1 ACTIVATING ENZYME SUBUNIT 2 ANTHRACYCLINE ASSOCIATED RESISTANCE ARX	GO:0003824;GO:0004839;GO:0008642;GO:0006512;GO:0006914;GO:0015031;GO:0006810;GO:0006464;GO:0005515;GO:0005634;GO:0005737;GO:0051092	catalytic activity;ubiquitin activating enzyme activity;ubiquitin-like activating enzyme activity;ubiquitin cycle;autophagy;protein transport;transport;protein modification;protein binding;nucleus;cytoplasm;activation of NF-kappaB transcription factor
UBIQUITIN CARBOXYL TERMINAL HYDROLASE 64E EC3.1.2.15 UBIQUITIN THIOLESTERASE 64E UBIQUITIN SPECIFIC PROCESSING PROTEASE 64E DEUBIQUITINATING ENZYME 64E	ENSANGT00000011178		D	0.837968	Up	0.382719						-0.125429		UBIQUITIN CARBOXYL TERMINAL HYDROLASE 64E EC3.1.2.15 UBIQUITIN THIOLESTERASE 64E UBIQUITIN SPECIFIC PROCESSING PROTEASE 64E DEUBIQUITINATING ENZYME 64E
UBIQUITIN CONJUGATING ENZYME EC6.3.2.19 UBIQUITIN LIGASE UBIQUITIN CARRIER	ENSANGT00000009198	AGAP012107-RA	D			0.226377								UBIQUITIN CONJUGATING ENZYME EC6.3.2.19 UBIQUITIN LIGASE UBIQUITIN CARRIER	GO:0006512;GO:0006464;GO:0016874;GO:0004842	ubiquitin cycle;protein modification;ligase activity;ubiquitin-protein ligase activity
UBIQUITIN CONJUGATING ENZYME EC6.3.2.19 UBIQUITIN LIGASE UBIQUITIN CARRIER	ENSANGT00000013586	AGAP005916-RA	D	1.19971	Up					0.204796		0.294178		UBIQUITIN CONJUGATING ENZYME EC6.3.2.19 UBIQUITIN LIGASE UBIQUITIN CARRIER	GO:0006512;GO:0006464;GO:0016874;GO:0004842;GO:0005515;GO:0008372	ubiquitin cycle;protein modification;ligase activity;ubiquitin-protein ligase activity;protein binding;cellular component unknown
UBIQUITIN CONJUGATING ENZYME EC6.3.2.19 UBIQUITIN LIGASE UBIQUITIN CARRIER	ENSANGT00000017916	AGAP003857-RA	D					0.361096	Up	-0.113801				UBIQUITIN CONJUGATING ENZYME EC6.3.2.19 UBIQUITIN LIGASE UBIQUITIN CARRIER	GO:0006512;GO:0006464;GO:0016874;GO:0004842	ubiquitin cycle;protein modification;ligase activity;ubiquitin-protein ligase activity
UBIQUITIN CONJUGATING ENZYME EC6.3.2.19 UBIQUITIN LIGASE UBIQUITIN CARRIER	ENSANGT00000019471	AGAP002169-RA	D	-0.134718										UBIQUITIN CONJUGATING ENZYME EC6.3.2.19 UBIQUITIN LIGASE UBIQUITIN CARRIER	GO:0006512;GO:0006464;GO:0016874;GO:0004842;GO:0005515;GO:0007283;GO:0007619;GO:0008049;GO:0007140;GO:0016542;GO:0004840	ubiquitin cycle;protein modification;ligase activity;ubiquitin-protein ligase activity;protein binding;spermatogenesis;courtship behavior;male courtship behavior;male meiosis;male courtship behavior (sensu Insecta);ubiquitin conjugating enzyme activity
UBIQUITIN CONJUGATING ENZYME EC6.3.2.19 UBIQUITIN LIGASE UBIQUITIN CARRIER	ENSANGT00000021451	AGAP001056-RA	D	-0.612097	Down	-0.126891		-0.469484						UBIQUITIN CONJUGATING ENZYME EC6.3.2.19 UBIQUITIN LIGASE UBIQUITIN CARRIER	GO:0006512;GO:0006464;GO:0016874;GO:0004842;GO:0005515	ubiquitin cycle;protein modification;ligase activity;ubiquitin-protein ligase activity;protein binding
UBIQUITIN CONJUGATING ENZYME EC6.3.2.19 UBIQUITIN LIGASE UBIQUITIN CARRIER	ENSANGT00000021824	AGAP002251-RA	D			0.145342		0.248245		0.208145				UBIQUITIN CONJUGATING ENZYME EC6.3.2.19 UBIQUITIN LIGASE UBIQUITIN CARRIER	GO:0006512;GO:0006464;GO:0016874;GO:0004842	ubiquitin cycle;protein modification;ligase activity;ubiquitin-protein ligase activity
UBIQUITIN CONJUGATING ENZYME EC6.3.2.19 UBIQUITIN LIGASE UBIQUITIN CARRIER	ENSANGT00000024613	AGAP001068-RA	D	-0.903936	Down	0.316859		-0.399256						UBIQUITIN CONJUGATING ENZYME EC6.3.2.19 UBIQUITIN LIGASE UBIQUITIN CARRIER	GO:0006512;GO:0006464;GO:0016874;GO:0004842;GO:0005515	ubiquitin cycle;protein modification;ligase activity;ubiquitin-protein ligase activity;protein binding
UBIQUITIN FUSION DEGRADATION 1 HOMOLOG UB FUSION 1	ENSANGT00000020956	AGAP001307-RA	D			0.0351105		-0.113336						UBIQUITIN FUSION DEGRADATION 1 HOMOLOG UB FUSION 1	GO:0006511;GO:0005515	ubiquitin-dependent protein catabolism;protein binding
UDP GLUCOSE 4 EPIMERASE EC5.1.3.2 GALACTOWALDENASE UDP GALACTOSE 4 EPIMERASE	ENSANGT00000016575	AGAP012261-RA	D	0.273747				-0.195432		0.172756		0.299382		UDP GLUCOSE 4 EPIMERASE EC5.1.3.2 GALACTOWALDENASE UDP GALACTOSE 4 EPIMERASE	GO:0006012;GO:0003824;GO:0003978;GO:0005975;GO:0051287;GO:0016857;GO:0009225;GO:0005515;GO:0042802	galactose metabolism;catalytic activity;UDP-glucose 4-epimerase activity;carbohydrate metabolism;NAD binding;racemase and epimerase activity, acting on carbohydrates and derivatives;nucleotide-sugar metabolism;protein binding;identical protein binding
UDP GLUCOSE:GLYCOPROTEIN GLUCOSYLTRANSFERASE PRECURSOR EC2.4.1.- UDP GLC:GLYCOPROTEIN GLUCOSYLTRANSFERASE	ENSANGT00000010474	AGAP003560-RA	D					0.185075		-0.0764395				UDP GLUCOSE:GLYCOPROTEIN GLUCOSYLTRANSFERASE PRECURSOR EC2.4.1.- UDP GLC:GLYCOPROTEIN GLUCOSYLTRANSFERASE	GO:0003980;GO:0006486;GO:0005737;GO:0005635;GO:0005791	UDP-glucose:glycoprotein glucosyltransferase activity;protein amino acid glycosylation;cytoplasm;nuclear envelope;rough endoplasmic reticulum
UFM1 CONJUGATING ENZYME 1 UBIQUITIN FOLD MODIFIER CONJUGATING ENZYME 1;	ENSANGT00000010523	AGAP008099-RA	D			-0.360637		-0.315082		-0.0145001		0.194726
UNKNOWN	ENSANGT00000003104	AGAP011034-RA	D							-0.32646				EGFlike,LamininEGF,NHL	GO:0007155;GO:0005887;GO:0008360	cell adhesion;integral to plasma membrane;regulation of cell shape
UNKNOWN	ENSANGT00000003580	AGAP009403-RA	D					0.870627	Up					ENSANGT00000003580	GO:0020037;GO:0006118	heme binding;electron transport
UNKNOWN	ENSANGT00000003904	AGAP003488-RA	D			-0.582065	Down	-0.123912		-0.109707		-0.177545		ERtarget	GO:0005488	binding
UNKNOWN	ENSANGT00000007281	AGAP007874-RA	D							-0.459908				IFeIF4G,IFeIF4GMA3,NLSBP	GO:0003723	RNA binding
UNKNOWN	ENSANGT00000007373	AGAP000556-RA	D	0.83885	Up			0.619132	Up	0.493281		-0.139909		ENSANGT00000007373	GO:0045454;GO:0008430;GO:0005515	cell redox homeostasis;selenium binding;protein binding
UNKNOWN	ENSANGT00000008991	AGAP012361-RA	D			-0.15035								GPCRRhodpsn,MybDNAbinding,NLSBP	GO:0045449;GO:0043189;GO:0005634	regulation of transcription;H4/H2A histone acetyltransferase complex;nucleus
UNKNOWN	ENSANGT00000010270	AGAP009668-RA	D			-0.0389875		0.350692		0.432		0.337901		Lamp	GO:0016020	membrane
UNKNOWN	ENSANGT00000010361	AGAP005220-RA	D							-0.506873	Down			PP-loop;Protein of unknown function UPF0021	GO:0005554;GO:0005515	molecular function unknown;protein binding
UNKNOWN	ENSANGT00000010501	AGAP003561-RA	D	1.13514	Up	-0.659111	Down	-0.0648435						ENSANGT00000010501	GO:0005515;GO:0046872;GO:0006512;GO:0005634;GO:0008270	protein binding;metal ion binding;ubiquitin cycle;nucleus;zinc ion binding
UNKNOWN	ENSANGT00000010555	AGAP008175-RA	D			0.0829719		-0.161552						SushiSCRCCP
UNKNOWN	ENSANGT00000010605	AGAP002594-RA	D							-0.0412955				Invtbrtcolor,Lipocalin,LipoclncytFABP	GO:0005488;GO:0005215;GO:0006810	binding;transporter activity;transport
UNKNOWN	ENSANGT00000010868	AGAP002706-RA	D	-0.14156		-0.162137		-0.303861						snRNPSm	GO:0005634;GO:0030529;GO:0005732;GO:0006397;GO:0005515	nucleus;ribonucleoprotein complex;small nucleolar ribonucleoprotein complex;mRNA processing;protein binding
UNKNOWN	ENSANGT00000010949		D					0.0268095		0.682952	Up			Retrotransgag
UNKNOWN	ENSANGT00000010999	AGAP007610-RA	D			-0.280314		0.368718		0.137306		0.276596		ATPasea/bcentre
UNKNOWN	ENSANGT00000011026	AGAP003515-RA	D					-0.600351	Down	1.50735	Up			Ntlse/CNhydtse	GO:0006807;GO:0016810	nitrogen compound metabolism;hydrolase activity, acting on carbon-nitrogen (but not peptide) bonds
UNKNOWN	ENSANGT00000011083	AGAP003557-RA	D	-0.595539	Down			-0.321301		-0.418093				Znfring	GO:0005515;GO:0008270	protein binding;zinc ion binding
UNKNOWN	ENSANGT00000011149	AGAP002917-RA	D					-0.362239						ENSANGT00000011149	GO:0005622;GO:0003735;GO:0006412;GO:0005840	intracellular;structural constituent of ribosome;protein biosynthesis;ribosome
UNKNOWN	ENSANGT00000011180	AGAP009512-RA	D	-0.041922		0.0518259		-0.249623		-0.266853		0.387756		ZnfNrecognin	GO:0006512;GO:0008270;GO:0004842	ubiquitin cycle;zinc ion binding;ubiquitin-protein ligase activity
UNKNOWN	ENSANGT00000011648	AGAP004551-RA	D	-0.275969										GILT	GO:0005515	protein binding
UNKNOWN	ENSANGT00000011654	AGAP008027-RA	D	0.900384	Up	-0.24654		0.637157	Up	0.264982		-0.264686		Hemopexin,MSF1	GO:0005515;GO:0005554;GO:0008345;GO:0030432	protein binding;molecular function unknown;larval locomotory behavior;peristalsis
UNKNOWN	ENSANGT00000011762	AGAP008065-RA	D	-0.0897092										CUBdomain
UNKNOWN	ENSANGT00000011763	AGAP012416-RA	D	0.291987										ATPGTPA,NLSBP
UNKNOWN	ENSANGT00000011969		D							-0.327236		0.300945		ENSANGT00000011969	GO:0003824;GO:0008152;GO:0005515	catalytic activity;metabolism;protein binding
UNKNOWN	ENSANGT00000012072	AGAP001151-RA	D	0.3151		-0.0449949		-0.00347479		-0.532507	Down	-0.0913674		ENSANGT00000012072	GO:0019904;GO:0005515;GO:0005634;GO:0007088;GO:0005737;GO:0007444;GO:0000077;GO:0007093;GO:0009314;GO:0045172;GO:0005694;GO:0016350;GO:0048129	protein domain specific binding;protein binding;nucleus;regulation of mitosis;cytoplasm;imaginal disc development;DNA damage checkpoint;mitotic checkpoint;response to radiation;ring canal (sensu Insecta);chromosome;maintenance of oocyte identity (sensu In
UNKNOWN	ENSANGT00000012273	AGAP009267-RA	D					0.176082						ENSANGT00000012273	GO:0005515;GO:0007415;GO:0001746;GO:0016198	protein binding;defasciculation of motor neuron;Bolwig's organ morphogenesis;axon choice point recognition
UNKNOWN	ENSANGT00000012418	AGAP000242-RA	D	0.672029	Up	0.361608		0.478087	Up					ATPGTPA,Sec20	GO:0005515	protein binding
UNKNOWN	ENSANGT00000012483	AGAP010941-RA	D	-0.396091										ZnfC2H2	GO:0003676;GO:0005634;GO:0008270;GO:0005515;GO:0005554;GO:0008372	nucleic acid binding;nucleus;zinc ion binding;protein binding;molecular function unknown;cellular component unknown
UNKNOWN	ENSANGT00000012567	AGAP010897-RA	D			-0.0524518		0.693107	Up	0.518205		0.0513656		FNIII	GO:0007602;GO:0003834;GO:0009110;GO:0016119;GO:0035238	phototransduction;beta-carotene 15,15'-monooxygenase activity;vitamin biosynthesis;carotene metabolism;vitamin A biosynthesis
UNKNOWN	ENSANGT00000012671		D	-0.39357		0.130394		0.0742044						Eggshell,KHdom,KHtype1
UNKNOWN	ENSANGT00000012893	AGAP004192-RA	D							0.103228				ERtarget,Hsp70	GO:0000166;GO:0005524;GO:0030431	nucleotide binding;ATP binding;sleep
UNKNOWN	ENSANGT00000012984	AGAP006344-RA	D					0.187863		-0.116285		0.249682		MtN3slv	GO:0005554;GO:0016020	molecular function unknown;membrane
UNKNOWN	ENSANGT00000013055	AGAP008617-RA	D	0.406663		0.0175596		0.0156183		0.219792		-0.155682		Mov34	GO:0005515;GO:0006508;GO:0004175;GO:0005838;GO:0050875	protein binding;proteolysis;endopeptidase activity;proteasome regulatory particle (sensu Eukaryota);cellular physiological process
UNKNOWN	ENSANGT00000013143	AGAP008635-RA	D	-0.225575		-0.342487		0.0770372		-0.19947		-0.00201915		SDA1	GO:0005488	binding
UNKNOWN	ENSANGT00000013197	AGAP009929-RA	D			-0.113601		0.411704						ImportinbN	GO:0005488;GO:0005643;GO:0000059;GO:0008565;GO:0005634;GO:0005737;GO:0005515;GO:0007275	binding;nuclear pore;protein import into nucleus, docking;protein transporter activity;nucleus;cytoplasm;protein binding;development
UNKNOWN	ENSANGT00000013328	AGAP001766-RA	D							-0.0673631				CD80-like C2-set immunoglobulin;Immunoglobulin;Immunoglobulin-like
UNKNOWN	ENSANGT00000013779	AGAP006327-RA	D	0.0505599				-0.19202		-0.461819		0.246468		LRR
UNKNOWN	ENSANGT00000013872	AGAP001208-RA	D					0.51675		0.130542		0.0914247		ATPGTPA,NLSBP
UNKNOWN	ENSANGT00000013952	AGAP001270-RA	D			0.291097		0.4512	Up	0.455268		-0.131704		ZnfHIT
UNKNOWN	ENSANGT00000014112	AGAP005461-RA	D	-0.14328										DAGPE-bind,Znfring	GO:0005515;GO:0007242;GO:0008270	protein binding;intracellular signaling cascade;zinc ion binding
UNKNOWN	ENSANGT00000014279	AGAP003975-RA	D	-0.352776		0.124248		-0.660166	Down	-0.512722		0.250078		Hemeoxygenase	GO:0004392;GO:0006788	heme oxygenase (decyclizing) activity;heme oxidation
UNKNOWN	ENSANGT00000014281	AGAP003430-RA	D							0.165639				ENSANGT00000014281	GO:0016021;GO:0004872	integral to membrane;receptor activity
UNKNOWN	ENSANGT00000014716	AGAP003229-RA	D					-0.243826		-0.473913	Down	0.191938		SAP	GO:0003677;GO:0035071;GO:0048102	DNA binding;salivary gland cell autophagic cell death;autophagic cell death
UNKNOWN	ENSANGT00000014811	AGAP002377-RA	D					0.20436						Amidase,PP2C-like
UNKNOWN	ENSANGT00000014831	AGAP009888-RA	D			0.370636								ENSANGT00000014831	GO:0045449;GO:0005634;GO:0003677	regulation of transcription;nucleus;DNA binding
UNKNOWN	ENSANGT00000014844	AGAP000314-RA	D			-0.0382119		0.385869						Prichextensn,SWIMZnf,Prichextensn,SWIMZnf
UNKNOWN	ENSANGT00000014851		D	0.500444		0.0986731		0.636934	Up	-0.128901				ENSANGT00000014851	GO:0005515;GO:0050875	protein binding;cellular physiological process
UNKNOWN	ENSANGT00000014925		D					-0.196458						LipoclncytFABP
UNKNOWN	ENSANGT00000014926	AGAP011270-RA	D							0.692028	Up	-0.208576		Zinc finger, MYND-type
UNKNOWN	ENSANGT00000015130	AGAP009809-RA	D			0.560985	Up							Sulfotransferase,Sulfotransferase	GO:0008146	sulfotransferase activity
UNKNOWN	ENSANGT00000015343	AGAP009362-RA	D									-0.839587	Down	Caldesmon
UNKNOWN	ENSANGT00000015420	AGAP012581-RA	D	1.22591	Up			0.732483	Up	1.09612	Up	-0.435314		ENSANGT00000015420	GO:0045211;GO:0005230;GO:0006811;GO:0016021;GO:0016020;GO:0006810	postsynaptic membrane;extracellular ligand-gated ion channel activity;ion transport;integral to membrane;membrane;transport
UNKNOWN	ENSANGT00000015674	AGAP011251-RA	D							-0.113519				Ubiquitin	GO:0006464;GO:0005554;GO:0000004	protein modification;molecular function unknown;biological process unknown
UNKNOWN	ENSANGT00000016505	AGAP005733-RA	D	-1.1382	Down									SAM
UNKNOWN	ENSANGT00000016551	AGAP003171-RA	D			0.133758		0.499843	Up	0.252244		-0.269992		Paraneoplastic encephalomyelitis antigen;RNA-binding region RNP-1 (RNA recognition motif)	GO:0000166;GO:0003676;GO:0003723	nucleotide binding;nucleic acid binding;RNA binding
UNKNOWN	ENSANGT00000016717		D	0.669361	Up	0.259718		0.748443	Up			0.209186		52 KDA REPRESSOR OF THE INHIBITOR OF THE KINASE P58IPK INTERACTING 58 KDA INTERFERON INDUCED KINASE INTERACTING P52RIPK THAP DOMAIN 0
UNKNOWN	ENSANGT00000016759	AGAP007312-RA	D	0.180411				0.208541		0.0635876		0.611789	Up	Crystallin
UNKNOWN	ENSANGT00000016936	AGAP010589-RA	D					0.313985		-0.165922		-0.137485		G-gamma,Prenylsite	GO:0004871;GO:0007186;GO:0005834;GO:0007155;GO:0007015;GO:0003924;GO:0008360;GO:0045176	signal transducer activity;G-protein coupled receptor protein signaling pathway;heterotrimeric G-protein complex;cell adhesion;actin filament organization;GTPase activity;regulation of cell shape;apical protein localization
UNKNOWN	ENSANGT00000017006	AGAP002821-RA	D					0.0614861		-0.0488813		0.0804951		TM2
UNKNOWN	ENSANGT00000017276		D					-0.419074		0.00834713		-0.212258		ENSANGT00000017276	GO:0005524	ATP binding
UNKNOWN	ENSANGT00000017316		D	0.420724		0.0392412		0.489491	Up					Prichextensn,PROrich,Znfring
UNKNOWN	ENSANGT00000017337	AGAP000034-RA	D							0.101407				MYOSIN HEAVY CHAIN
UNKNOWN	ENSANGT00000017393		D					0.477059						ENSANGT00000017393	GO:0030528;GO:0045449;GO:0005634	transcription regulator activity;regulation of transcription;nucleus
UNKNOWN	ENSANGT00000017441	AGAP001400-RA	D					0.226894						ENSANGT00000017441	GO:0005634;GO:0008270	nucleus;zinc ion binding
UNKNOWN	ENSANGT00000017475	AGAP001352-RA	D	-0.0214449										Odorantbinding	GO:0005554	molecular function unknown
UNKNOWN	ENSANGT00000017544	AGAP003029-RA	D							-0.134197				ZnfPHD
UNKNOWN	ENSANGT00000017591		D	-0.0727017						0.220474		0.403011		LRR,NLSBP
UNKNOWN	ENSANGT00000017644	AGAP003006-RA	D	-0.510448		0.049542		0.407838		-0.264845		0.101702		SURF6
UNKNOWN	ENSANGT00000017701	AGAP006146-RA	D			0.314195		0.0555411						RetininC
UNKNOWN	ENSANGT00000017961		D			0.349215								ATPGTPA
UNKNOWN	ENSANGT00000017966	AGAP003851-RA	D	-0.718435	Down	-0.124162		-0.19952		-0.324088		0.415184		DSS1SEM1	GO:0005515	protein binding
UNKNOWN	ENSANGT00000018265	AGAP002989-RA	D			0.288481		-0.0321495						GILT
UNKNOWN	ENSANGT00000018479	AGAP007326-RB	D							0.0166827				snRNPSm	GO:0005634;GO:0030529;GO:0005732;GO:0006397;GO:0000381	nucleus;ribonucleoprotein complex;small nucleolar ribonucleoprotein complex;mRNA processing;regulation of alternative nuclear mRNA splicing, via spliceosome
UNKNOWN	ENSANGT00000018488	AGAP007828-RA	D	-0.419504										M-ppestrase	GO:0016787	hydrolase activity
UNKNOWN	ENSANGT00000018532	AGAP011319-RA	D	-0.326998		0.0328104		0.047733						PacifastinI	GO:0030414	protease inhibitor activity
UNKNOWN	ENSANGT00000018658	AGAP002883-RA	D			0.163072				0.174861				2OG-FeIIOxy	GO:0005506;GO:0016491;GO:0005515	iron ion binding;oxidoreductase activity;protein binding
UNKNOWN	ENSANGT00000018672	AGAP002901-RA	D					-0.020496						UNC-50	GO:0005515	protein binding
UNKNOWN	ENSANGT00000019007		D	0.143053		-0.824831	Down	-0.294771		-0.130271		0.591804	Up	SecE	GO:0015450;GO:0006605;GO:0016020;GO:0015031;GO:0006886	protein translocase activity;protein targeting;membrane;protein transport;intracellular protein transport
UNKNOWN	ENSANGT00000019117		D	0.363305										Hemopexin,LRR
UNKNOWN	ENSANGT00000019142	AGAP011627-RA	D							-0.174795				IFeIF4G	GO:0003723	RNA binding
UNKNOWN	ENSANGT00000019155	AGAP008432-RA	D	-0.889344	Down			-0.298548		-0.0727368		0.236829		MybDNAbinding
UNKNOWN	ENSANGT00000019178	AGAP008473-RA	D			0.245375		0.155703		0.307238		0.0757846		ATPGTPA,NLSBP
UNKNOWN	ENSANGT00000019270	AGAP008498-RA	D							0.133662				PCI	GO:0005515;GO:0008372;GO:0000004	protein binding;cellular component unknown;biological process unknown
UNKNOWN	ENSANGT00000019657	AGAP010756-RA	D					0.0999586						ENSANGT00000019657	GO:0005667	transcription factor complex
UNKNOWN	ENSANGT00000019893	AGAP011403-RA	D							-0.105346				ZnfC2H2	GO:0046872;GO:0003676;GO:0005634;GO:0008270	metal ion binding;nucleic acid binding;nucleus;zinc ion binding
UNKNOWN	ENSANGT00000020293	AGAP001314-RA	D	-0.692297	Down	0.24252		0.0218963		0.0693947		-0.275545		GPCRRhodpsn
UNKNOWN	ENSANGT00000020490	AGAP001102-RA	D					0.0547112						CytChemebind,PPR,DENN,dDENN,uDENN	GO:0005516	calmodulin binding
UNKNOWN	ENSANGT00000020552	AGAP000933-RA	D			0.130238				-0.241884				AutophagyC
UNKNOWN	ENSANGT00000020636	AGAP006243-RA	D			0.291453		0.103154						CytChemebind,NLSBP	GO:0005515	protein binding
UNKNOWN	ENSANGT00000020656	AGAP002302-RA	D					0.345769						ERtarget	GO:0005515	protein binding
UNKNOWN	ENSANGT00000020716		D	0.117708										RAS GTPASE ACTIVATING SYNGAP SYNAPTIC RAS GTPASE ACTIVATING 1 SYNAPTIC RAS GAP 1 NEURONAL RASGAP
UNKNOWN	ENSANGT00000021091		D			-0.0486177		-0.0632598		0.00223989		0.430647		Aldehydedehydr,TIP41
UNKNOWN	ENSANGT00000021111	AGAP006438-RA	D							0.0848072				Las1
UNKNOWN	ENSANGT00000021204	AGAP011846-RA	D							0.27189				CytB561	GO:0016021;GO:0006118	integral to membrane;electron transport
UNKNOWN	ENSANGT00000021205	AGAP011883-RA	D	0.0655069				0.191184		0.259305		0.330122		ERtarget,PH	GO:0008202;GO:0005515	steroid metabolism;protein binding
UNKNOWN	ENSANGT00000021273	AGAP003688-RA	D			-0.23504		-0.332297		-0.38105				Aromatic amino acid beta-eliminating lyase/threonine aldolase	GO:0016829;GO:0006520	lyase activity;amino acid metabolism
UNKNOWN	ENSANGT00000021552		D							0.436563		-0.435424		Neucytfact2,NLSBP,Prichextensn,SH3
UNKNOWN	ENSANGT00000021589	AGAP004641-RA	D	-1.02264	Down	0.166078		-0.419778		-0.625848	Down			ENSANGT00000021589	GO:0005739;GO:0006461;GO:0005515	mitochondrion;protein complex assembly;protein binding
UNKNOWN	ENSANGT00000021736	AGAP006937-RC	D			-0.191112		0.0310678		-0.0818645		-0.294795		UBQconjugat	GO:0006512;GO:0006464;GO:0004842	ubiquitin cycle;protein modification;ubiquitin-protein ligase activity
UNKNOWN	ENSANGT00000021902	AGAP008227-RA	D	-0.402641		-0.159603		-0.506277	Down					Glycotrans20,TrehalosePPase	GO:0005992;GO:0003824;GO:0003825;GO:0008152	trehalose biosynthesis;catalytic activity;alpha,alpha-trehalose-phosphate synthase (UDP-forming) activity;metabolism
UNKNOWN	ENSANGT00000021953	AGAP008182-RA	D	-1.32172	Down									ATPasea/bcentre,Odorantbinding	GO:0005554	molecular function unknown
UNKNOWN	ENSANGT00000022016	AGAP011163-RA	D			0.0870245								ATPGTPA,WD40
UNKNOWN	ENSANGT00000022184	AGAP002496-RA	D	-0.0567337		0.255719		-0.361419		-0.510073		0.341525		VHL	GO:0005634;GO:0016567;GO:0005515;GO:0007424;GO:0004842;GO:0030891	nucleus;protein ubiquitination;protein binding;tracheal system development (sensu Insecta);ubiquitin-protein ligase activity;VCB complex
UNKNOWN	ENSANGT00000022194		D			0.15707								ATPGTPA,MybDNAbinding,ELM2,ATPGTPA,MybDNAbinding,ELM2
UNKNOWN	ENSANGT00000022676	AGAP008225-RA	D	-0.125974		-0.0771471		-0.921085	Down					TrehalosePPase	GO:0005992;GO:0003824;GO:0008152	trehalose biosynthesis;catalytic activity;metabolism
UNKNOWN	ENSANGT00000022943		D			0.102436		0.413177				-0.37899		LectinlegB,Not1
UNKNOWN	ENSANGT00000023431	AGAP010876-RA	D	0.767442	Up	-0.00666337		0.034717		-0.0527574		-0.380337		EF-hand,Hsp70	GO:0000166;GO:0005524;GO:0005515;GO:0009408	nucleotide binding;ATP binding;protein binding;response to heat
UNKNOWN	ENSANGT00000023854	AGAP009953-RA	D			0.165894								G-gamma,Prenylsite	GO:0004871;GO:0007186;GO:0005834;GO:0007602;GO:0016028;GO:0005737;GO:0003924	signal transducer activity;G-protein coupled receptor protein signaling pathway;heterotrimeric G-protein complex;phototransduction;rhabdomere;cytoplasm;GTPase activity
UNKNOWN	ENSANGT00000024222	AGAP012189-RA	D			-0.0306622		0.341352		0.0250093		-0.0501935		Alpha/beta hydrolase;Alpha/beta hydrolase fold-1;Esterase/lipase/thioesterase	GO:0003824	catalytic activity
UNKNOWN	ENSANGT00000024444	AGAP010352-RA	D					0.253227		-0.334162		0.0133195		ZnfC2H2,KOW,NLSBP	GO:0005515	protein binding
UNKNOWN	ENSANGT00000025204	AGAP009224-RA	D	-0.106486						-0.571859	Down	0.0403189		Adhznfamily,Mitochcarrier	GO:0016491;GO:0008270;GO:0005515	oxidoreductase activity;zinc ion binding;protein binding
UNKNOWN	ENSANGT00000025310	AGAP005602-RA	D	0.395921		-0.0610696		0.339566		0.0532507				ZnfC2H2
UNKNOWN	ENSANGT00000025361	AGAP011404-RA	D	-0.176993										ZnfC2H2	GO:0046872;GO:0003676;GO:0005634;GO:0008270	metal ion binding;nucleic acid binding;nucleus;zinc ion binding
UNKNOWN	ENSANGT00000025530		D	-0.744033	Down									ENSANGT00000025530	GO:0005576;GO:0008061;GO:0006030	extracellular region;chitin binding;chitin metabolism
UNKNOWN	ENSANGT00000025612	AGAP005413-RB	D	-0.11052		0.056604		-0.163665		-0.189827		0.31131		SIP1	GO:0000245;GO:0000398;GO:0005515	spliceosome assembly;nuclear mRNA splicing, via spliceosome;protein binding
UNKNOWN	ENSANGT00000025668		D	1.12121	Up	-0.0381967		0.586617	Up	0.578053	Up	-0.363695		CytChemebind,35exonuclease
UNKNOWN	ENSANGT00000026221	AGAP010846-RA	D			0.294598								Lymphocyte-specific protein;Na+/H+ exchanger, isoform 2 (NHE2)
UNKNOWN	ENSANGT00000026626		D					-0.995343	Down					Conshypoth341
UNKNOWN	ENSANGT00000027135	AGAP007508-RA	D			0.312371								ENSANGT00000027135	GO:0000941	inner kinetochore of condensed nuclear chromosome
UNKNOWN	ENSANGT00000027548	AGAP007643-RB	D			0.193929		0.499272		0.159971		0.073055		14-3-3 protein	GO:0019904	protein domain specific binding
UNKNOWN	ENSANGT00000027607	AGAP005518-RA	D			0.347774								ENSANGT00000027607	GO:0007218;GO:0005179	neuropeptide signaling pathway;hormone activity
UNKNOWN	ENSANGT00000027972	AGAP011628-RA	D			-0.0380242		0.988414	Up			0.175641		ENSANGT00000027972	GO:0004522;GO:0003676	pancreatic ribonuclease activity;nucleic acid binding
UNKNOWN	ENSANGT00000028540	AGAP002657-RA	D					-0.0191691		-0.24536				Aldehydedehydr,TIP41	GO:0005515	protein binding
UNKNOWN	ENSANGT00000028704		D	0.66269	Up	-0.0472844		0.669507	Up	-0.0433783		-0.17595		CytChemebind,C2
UNKNOWN	ENSANGT00000029447	AGAP011826-RA	D	-0.961772	Down			0.00686571		-0.109681				COX17	GO:0005758;GO:0016531;GO:0006825;GO:0005507	mitochondrial intermembrane space;copper chaperone activity;copper ion transport;copper ion binding
UNKNOWN	ENSANGT00000029664	AGAP000375-RA	D			0.0439394		0.562532	Up	0.416284		-0.19888		CHCH;cAMP-dependent protein kinase	GO:0005515	protein binding
UNKNOWN	ENSANGT00000030222		D							-0.0998804				Aromatic amino acid beta-eliminating lyase/threonine aldolase
UNKNOWN	ENSANGT00000030240	AGAP002450-RA	D									0.397582		Protease inhibitor I8, cysteine-rich trypsin inhibitor-like
UNKNOWN	ENSANGT00000030291	AGAP008822-RA	D							0.135546				Peptidylprolyl isomerase, FKBP-type
UNKNOWN	ENSANGT00000030617		D							-0.628234	Down	-0.534638	Down	Bipartite nuclear localization signal;Histone H5;Tubby protein, N-terminal
UNKNOWN	ENSANGT00000030645		D							-0.0677455		-0.262315		Molluscan rhodopsin C-terminal tail;Pistil-specific extensin-like protein;Proline-rich region;Vinculin/alpha-catenin
UNKNOWN	ENSANGT00000030666	AGAP001934-RA	D							0.349229				Eggshell protein;Prion protein
UNKNOWN	ENSANGT00000030829		D							-0.791982	Down	-0.721897	Down	Bipartite nuclear localization signal
UNKNOWN	ENSANGT00000030854	AGAP000588-RA	D							-0.297988		-0.0347084		Inhibin, beta B subunit;Molluscan rhodopsin C-terminal tail;Pistil-specific extensin-like protein;Proline-rich region;Small proline-rich;Vinculin/alpha-catenin
UNKNOWN	ENSANGT00000030951	AGAP003859-RB	D									0.28605		C-type lectin
UNKNOWN	ENSANGT00000031435	AGAP005889-RA	D							0.089518				Eggshell protein;HMW kininogen
UNKNOWN	ENSANGT00000031465	AGAP005369-RB	D							-0.243195		-0.0172801		Eggshell protein;Zinc finger, RanBP2-type
UNKNOWN	ENSANGT00000031493	AGAP004936-RA	D							0.08853				EGF-like;EGF-like, type 3
UNKNOWN	ENSANGT00000031558	AGAP012437-RA	D							0.17742				Glucose/ribitol dehydrogenase
UNKNOWN	ENSANGT00000031722	AGAP000933-RA	D							-0.123678				Autophagocytosis associated protein, C-terminal
UNKNOWN	ENSANGT00000031924	AGAP001828-RA	D							0.480989	Up	-0.151864		SERTA	GO:0005515	protein binding
UNKNOWN	ENSANGT00000032041	AGAP007768-RA	D							0.147719		0.278668		Cytochrome c oxidase subunit VIc	GO:0005515	protein binding
UNKNOWN	ENSANGT00000032059	AGAP007167-RA	D							0.18506				GTP1/OBG
UNKNOWN	ENSANGT00000032065	AGAP007049-RA	D							0.334263		0.656388	Up	Beta defensin
UNKNOWN	ENSANGT00000032220		D							0.038131				Pistil-specific extensin-like protein;Proline-rich region
UNKNOWN	ENSANGT00000032349		D							0.387356		0.21752		Dense granule Gra6 protein
UNR	ENSANGT00000022249	AGAP004937-RA	D	-0.383958		0.0536038		0.23922		-0.323662		-0.393259		UNR	GO:0003676;GO:0003677;GO:0006355;GO:0005515	nucleic acid binding;DNA binding;regulation of transcription, DNA-dependent;protein binding
URICASE EC1.7.3.3 URATE OXIDASE	ENSANGT00000019313	AGAP008440-RA	D					-0.0832062						URICASE EC1.7.3.3 URATE OXIDASE	GO:0004846;GO:0006144;GO:0005515;GO:0019428	urate oxidase activity;purine base metabolism;protein binding;allantoin biosynthesis
URIDINE DIPHOSPHATE GLUCOSE PYROPHOSPHATASE EC3.6.1.45 UGPPASE NUCLEOSIDE DIPHOSPHATE LINKED MOIETY X MOTIF 14	ENSANGT00000011673	AGAP004158-RA	D			0.200542		-0.309228		-0.246405				URIDINE DIPHOSPHATE GLUCOSE PYROPHOSPHATASE EC3.6.1.45 UGPPASE NUCLEOSIDE DIPHOSPHATE LINKED MOIETY X MOTIF 14	GO:0046872;GO:0016818;GO:0005515	metal ion binding;hydrolase activity, acting on acid anhydrides, in phosphorus-containing anhydrides;protein binding
VACUOLAR SORTING	ENSANGT00000014711	AGAP003203-RA	D			0.200699		0.0754502		0.202066				VACUOLAR SORTING	GO:0006904;GO:0016192;GO:0005515;GO:0006727;GO:0046907;GO:0008333;GO:0008057;GO:0005764;GO:0006622;GO:0007032	vesicle docking during exocytosis;vesicle-mediated transport;protein binding;ommochrome biosynthesis;intracellular transport;endosome to lysosome transport;eye pigment granule organization and biogenesis;lysosome;protein targeting to lysosome;endosome org
VALYL TRNA SYNTHETASE EC6.1.1.9 VALINE TRNA LIGASE VALRS	ENSANGT00000010240	AGAP010420-RA	D			0.35819		-0.0450705						VALYL TRNA SYNTHETASE EC6.1.1.9 VALINE TRNA LIGASE VALRS	GO:0000166;GO:0004812;GO:0004832;GO:0006438;GO:0006418;GO:0006412;GO:0016874;GO:0005524;GO:0005515	nucleotide binding;aminoacyl-tRNA ligase activity;valine-tRNA ligase activity;valyl-tRNA aminoacylation;tRNA aminoacylation for protein translation;protein biosynthesis;ligase activity;ATP binding;protein binding
VAM6/VPS39	ENSANGT00000021942	AGAP002498-RA	D					0.0616321						VAM6/VPS39	GO:0005488	binding
VASCULAR NON INFLAMMATORY MOLECULE VANIN	ENSANGT00000018472	AGAP010733-RA	D	0.180297										VASCULAR NON INFLAMMATORY MOLECULE VANIN	GO:0006807;GO:0016810	nitrogen compound metabolism;hydrolase activity, acting on carbon-nitrogen (but not peptide) bonds
VASOPRESSIN RECEPTOR TYPE ARGININE VASOPRESSIN RECEPTOR ANTIDIURETIC HORMONE RECEPTOR AVPR	ENSANGT00000018402	AGAP001962-RA	D					0.371117						VASOPRESSIN RECEPTOR TYPE ARGININE VASOPRESSIN RECEPTOR ANTIDIURETIC HORMONE RECEPTOR AVPR	GO:0004871;GO:0016021;GO:0005000;GO:0016020;GO:0004872;GO:0001584;GO:0007186;GO:0007165;GO:0004930;GO:0005887;GO:0001653;GO:0018990	signal transducer activity;integral to membrane;vasopressin receptor activity;membrane;receptor activity;rhodopsin-like receptor activity;G-protein coupled receptor protein signaling pathway;signal transduction;G-protein coupled receptor activity;integral
VASOPRESSIN RECEPTOR VASOPRESSIN RECEPTOR ANTIDIURETIC HORMONE RECEPTOR; putative vasopressin receptor 1 [Source:Anopheles_symbol;Acc:GPRVPR1]	ENSANGT00000032419	AGAP001962-RB	D							-0.245149		-0.0765134		P2 purinoceptor;Rhodopsin-like GPCR superfamily;TonB box, N-terminal;Vasopressin receptor
VINEXIN SH3 CONTAINING ADAPTER MOLECULE 1 SCAM 1	ENSANGT00000027269	AGAP007717-RA	D	-0.208063				-0.402746						VINEXIN SH3 CONTAINING ADAPTER MOLECULE 1 SCAM 1
VITAMIN D3 RECEPTOR INTERACTING COMPLEX 36 KDA COMPONENT DRIP36 ACTIVATOR RECRUITED COFACTOR 36 KDA COMPONENT ARC36 TRAP/SMCC/PC2 SUBUNIT P36 SUBUNIT	ENSANGT00000010172	AGAP004063-RA	D					-0.191772		0.0750765				VITAMIN D3 RECEPTOR INTERACTING COMPLEX 36 KDA COMPONENT DRIP36 ACTIVATOR RECRUITED COFACTOR 36 KDA COMPONENT ARC36 TRAP/SMCC/PC2 SUBUNIT P36 SUBUNIT	GO:0005515	protein binding
WD REPEAT 12 YTM1 HOMOLOG	ENSANGT00000016018	AGAP007244-RA	D							-0.0704205				WD REPEAT 12 YTM1 HOMOLOG	GO:0005515	protein binding
WD REPEAT HUSSY 07	ENSANGT00000013415	AGAP002221-RA	D					-0.35712						WD REPEAT HUSSY 07	GO:0005515;GO:0007219;GO:0005112	protein binding;Notch signaling pathway;Notch binding
WD REPEAT SAZD TRANSDUCIN BETA 3	ENSANGT00000020999	AGAP009615-RA	D									0.100226		WD REPEAT SAZD TRANSDUCIN BETA 3	GO:0005515	protein binding
WD REPEAT SL1 17	ENSANGT00000025980	AGAP007626-RA	D							-0.220641				WD REPEAT SL1 17	GO:0005515	protein binding
WNT	ENSANGT00000005092		D							0.419835				WNT
WNT 1 FRAGMENT	ENSANGT00000010155	AGAP009734-RA	D					0.406248	Up					WNT 1 FRAGMENT
XPA BINDING 1	ENSANGT00000001801	AGAP010314-RA	D					-0.178846		0.0760334				XPA BINDING 1	GO:0005554;GO:0005524;GO:0005515	molecular function unknown;ATP binding;protein binding
XRCC1	ENSANGT00000010579	AGAP002605-RA	D							-0.235548				XRCC1	GO:0000012;GO:0005634;GO:0005622;GO:0003684;GO:0005515	single strand break repair;nucleus;intracellular;damaged DNA binding;protein binding
YIPPEE	ENSANGT00000017573	AGAP000780-RA	D			-0.071722		0.0346071						YIPPEE	GO:0005515;GO:0046872;GO:0008372;GO:0000004	protein binding;metal ion binding;cellular component unknown;biological process unknown
YY1 ASSOCIATED FACTOR 2	ENSANGT00000020219	AGAP010288-RA	D					0.11454						YY1 ASSOCIATED FACTOR 2	GO:0008270	zinc ion binding
ZEELIN1	ENSANGT00000011703	AGAP004161-RA	D	0.0481596										ZEELIN1
ZINC FINGER	ENSANGT00000004950		D	0.683995	Up	-0.618851	Down	-0.199162						ZINC FINGER
ZINC FINGER	ENSANGT00000005218	AGAP009069-RA	D									-0.270037		ZINC FINGER	GO:0003676;GO:0005634;GO:0008270	nucleic acid binding;nucleus;zinc ion binding
ZINC FINGER	ENSANGT00000010694		D	-0.0649791				0.250366				-0.0793242		ZINC FINGER
ZINC FINGER	ENSANGT00000010894	AGAP002705-RA	D							-0.075801				ZINC FINGER	GO:0046872;GO:0003676;GO:0006350;GO:0005634;GO:0006355;GO:0008270	metal ion binding;nucleic acid binding;transcription;nucleus;regulation of transcription, DNA-dependent;zinc ion binding
ZINC FINGER	ENSANGT00000013901	AGAP001258-RA	D	-0.243032				0.408141		-0.0736203				ZINC FINGER	GO:0003676;GO:0005634;GO:0008270	nucleic acid binding;nucleus;zinc ion binding
ZINC FINGER	ENSANGT00000015211		D	0.658287	Up	0.204432		0.718314	Up	0.547216	Up	-0.121596		ZINC FINGER
ZINC FINGER	ENSANGT00000019151	AGAP000587-RA	D							0.297085				ZINC FINGER	GO:0003676;GO:0005634;GO:0008270	nucleic acid binding;nucleus;zinc ion binding
ZINC FINGER	ENSANGT00000021778	AGAP002241-RA	D			0.311691								ZINC FINGER	GO:0005489;GO:0046872;GO:0003676;GO:0006118;GO:0005634;GO:0008270;GO:0005515	electron transporter activity;metal ion binding;nucleic acid binding;electron transport;nucleus;zinc ion binding;protein binding
ZINC FINGER	ENSANGT00000026463	AGAP008796-RA	D							0.137134				ZINC FINGER
ZINC FINGER	ENSANGT00000026786		D									0.0681696		RNArecmot,Prichextensn,PROrich
ZINC FINGER 183	ENSANGT00000021479	AGAP007068-RA	D			-0.200507		-0.270097		-0.0758453				ZINC FINGER 183	GO:0005515;GO:0003676;GO:0008270	protein binding;nucleic acid binding;zinc ion binding
ZINC FINGER 265 ZINC FINGER SPLICING	ENSANGT00000010447	AGAP005218-RA	D							-0.220765				ZINC FINGER 265 ZINC FINGER SPLICING	GO:0008270	zinc ion binding
ZINC FINGER 294	ENSANGT00000018823		D			0.424143		0.290566		-0.107294		0.117073		ZINC FINGER 294
ZINC FINGER 593 ZINC FINGER T86	ENSANGT00000021332	AGAP003698-RA	D	-0.743684	Down	0.11589		-0.150267		-0.443634	Down	-0.10018		ZINC FINGER 593 ZINC FINGER T86	GO:0003676;GO:0005634;GO:0008270	nucleic acid binding;nucleus;zinc ion binding
ZINC FINGER 593 ZINC FINGER T86;	ENSANGT00000025998		D					-0.0252061						Zinc finger, C2H2-type
ZINC FINGER BED DOMAIN CONTAINING	ENSANGT00000010761		D					0.322146						ZINC FINGER BED DOMAIN CONTAINING
ZINC FINGER CCHC DOMAIN CONTAINING 10;	ENSANGT00000030918	AGAP004274-RA	D							-0.297868				Zinc finger, CCHC-type
ZINC FINGER DHHC DOMAIN CONTAINING	ENSANGT00000011840	AGAP003613-RA	D					-0.014937		0.114761		0.403553		ZINC FINGER DHHC DOMAIN CONTAINING	GO:0008270	zinc ion binding
ZINC FINGER DHHC DOMAIN CONTAINING 6 H4	ENSANGT00000013091	AGAP000886-RA	D			0.220222								ZINC FINGER DHHC DOMAIN CONTAINING 6 H4	GO:0008270	zinc ion binding
ZINC FINGER HIT DOMAIN CONTAINING 1	ENSANGT00000018539	AGAP007853-RA	D	-0.221031		0.0280642		-0.012671		-0.278374				ZINC FINGER HIT DOMAIN CONTAINING 1	GO:0005515	protein binding
ZINC FINGER ON ECDYSONE PUFFS	ENSANGT00000013076	AGAP004864-RA	D							-0.138783				ZINC FINGER ON ECDYSONE PUFFS
ZINC FINGER ZK686 4	ENSANGT00000027073	AGAP006245-RA	D							-0.213705				ZINC FINGER ZK686 4	GO:0003676;GO:0005634;GO:0008270	nucleic acid binding;nucleus;zinc ion binding
ZINC FINGER;	ENSANGT00000031755		D							0.281224				Zinc finger, C2H2-subtype;Zinc finger, C2H2-type
ZUOTIN RELATED FACTOR 1	ENSANGT00000009397	AGAP007541-RA	D					0.0067244						ZUOTIN RELATED FACTOR 1	GO:0045449;GO:0005634;GO:0003677;GO:0031072;GO:0005515	regulation of transcription;nucleus;DNA binding;heat shock protein binding;protein binding
ZUOTIN RELATED FACTOR 1	ENSANGT00000029611		D	0.0744148						-0.159134		-0.213672		ZUOTIN RELATED FACTOR 1
ZYXIN	ENSANGT00000011691	AGAP004547-RA	D			0.452894		0.0871183						ZYXIN	GO:0046872;GO:0008270	metal ion binding;zinc ion binding
ALPHA AMYLASE PRECURSOR EC3.2.1.1	ENSANGT00000020659	AGAP002318-RA	DIG					-0.320439						ALPHA AMYLASE PRECURSOR EC3.2.1.1	GO:0005975;GO:0004556	carbohydrate metabolism;alpha-amylase activity
ALPHA AMYLASE PRECURSOR EC3.2.1.1	ENSANGT00000020664	AGAP002317-RA	DIG			-0.723225	Down	-0.766135	Down	-0.370135		-0.366348		ALPHA AMYLASE PRECURSOR EC3.2.1.1
AMIDASE	ENSANGT00000018469	AGAP011315-RA	DIG					-0.22702		0.0316455		0.00896815		Amidase	GO:0004040	amidase activity
MALTASE PRECURSOR EC3.2.1.20	ENSANGT00000006488	AGAP008965-RA	DIG	-0.28541										MALTASE PRECURSOR EC3.2.1.20
MALTASE PRECURSOR EC3.2.1.20	ENSANGT00000008953	AGAP012399-RA	DIG			-0.520574	Down	-0.240277						MALTASE PRECURSOR EC3.2.1.20	GO:0005975;GO:0004556	carbohydrate metabolism;alpha-amylase activity
MALTASE PRECURSOR EC3.2.1.20	ENSANGT00000011672	AGAP012401-RA	DIG	-0.189751										MALTASE PRECURSOR EC3.2.1.20	GO:0005975;GO:0004556	carbohydrate metabolism;alpha-amylase activity
MALTASE PRECURSOR EC3.2.1.20	ENSANGT00000017682	AGAP002102-RA	DIG					0.235954						MALTASE PRECURSOR EC3.2.1.20	GO:0005975;GO:0004556	carbohydrate metabolism;alpha-amylase activity
MALTASE PRECURSOR EC3.2.1.20	ENSANGT00000029512	AGAP011939-RA	DIG	-0.31652										MALTASE PRECURSOR EC3.2.1.20	GO:0005975;GO:0004556	carbohydrate metabolism;alpha-amylase activity
SERINE PROTEASE	ENSANGT00000012548	AGAP000290-RA	DIG					0.22651		0.242542		0.0906129		Chymotrypsin,SerproteaseTry	GO:0004252;GO:0006508	serine-type endopeptidase activity;proteolysis
SERINE PROTEASE	ENSANGT00000017208	AGAP010798-RA	DIG	0.872374	Up	0.252997		0.587421	Up	0.636361	Up	-0.319757		SERINE PROTEASE	GO:0004252;GO:0006508	serine-type endopeptidase activity;proteolysis
TRY1	ENSANGT00000018367	AGAP008296-RA	DIG	-0.0724154										TRY1ANOGA	GO:0004295;GO:0007586;GO:0008233;GO:0004252;GO:0006508;GO:0016787	trypsin activity;digestion;peptidase activity;serine-type endopeptidase activity;proteolysis;hydrolase activity
TRY2	ENSANGT00000027737	AGAP008295-RA	DIG	-0.127874										TRY2ANOGA	GO:0004295;GO:0007586;GO:0008233;GO:0004252;GO:0006508;GO:0016787	trypsin activity;digestion;peptidase activity;serine-type endopeptidase activity;proteolysis;hydrolase activity
TRY3	ENSANGT00000006721	AGAP008294-RA	DIG	-0.250649										TRY3ANOGA	GO:0004295;GO:0007586;GO:0008233;GO:0004252;GO:0006508;GO:0016787	trypsin activity;digestion;peptidase activity;serine-type endopeptidase activity;proteolysis;hydrolase activity
TRY4	ENSANGT00000018384	AGAP008292-RA	DIG	-0.595778	Down									TRY4ANOGA	GO:0004295;GO:0007586;GO:0008233;GO:0004252;GO:0006508;GO:0016787	trypsin activity;digestion;peptidase activity;serine-type endopeptidase activity;proteolysis;hydrolase activity
TRY5	ENSANGT00000018317	AGAP008291-RA	DIG	-0.411192										TRY5ANOGA	GO:0004295;GO:0007586;GO:0008233;GO:0004252;GO:0006508;GO:0016787	trypsin activity;digestion;peptidase activity;serine-type endopeptidase activity;proteolysis;hydrolase activity
AgMDL1	ENSANGT00000020083	AGAP012352-RA	I	-0.0010013		-0.0164949		-0.806253	Down	0.461564				ENSANGT00000020083
AgMDL13?	ENSANGT00000015661		I							0.246219		0.383326	Up	EPIDIDYMAL SECRETORY E1 PRECURSOR NIEMANN PICK TYPE C2 HOMOLOG	GO:0005515	protein binding
AgMDL2	ENSANGT00000016963	AGAP002857-RA	I	-1.54583	Down							-0.584316	Down	E1DerP2DerF2
AgMDL8	ENSANGT00000016928	AGAP002852-RA	I			0.511087								E1DerP2DerF2	GO:0005515	protein binding
ALPHA 2 MACROGLOBULIN RECEPTOR ASSOCIATED PRECURSOR ALPHA 2 MRAP LOW DENSITY LIPOPROTEIN RECEPTOR RELATED ASSOCIATED 1 RAP	ENSANGT00000010987	AGAP003521-RA	I			0.224857		-0.026968		0.0708615				ALPHA 2 MACROGLOBULIN RECEPTOR ASSOCIATED PRECURSOR ALPHA 2 MRAP LOW DENSITY LIPOPROTEIN RECEPTOR RELATED ASSOCIATED 1 RAP	GO:0005783;GO:0008201;GO:0050750	endoplasmic reticulum;heparin binding;low-density lipoprotein receptor binding
ATTACIN	ENSANGT00000018302	AGAP005620-RA	I			0.265318								ENSANGT00000018302	GO:0006961;GO:0005576	antibacterial humoral response (sensu Protostomia);extracellular region
BACTERIA RESPONSIVE IMMUNE PROTEIN AGBP1	ENSANGT00000006959	AGAP008061-RA	I	-0.270781		0.0951186		-0.360607		0.17434		0.165044		Glycoside hydrolase, CHITINASE	GO:0005975;GO:0004568;GO:0006032;GO:0004553	carbohydrate metabolism;chitinase activity;chitin catabolism;hydrolase activity, hydrolyzing O-glycosyl compounds
CACTUS	ENSANGT00000010014	AGAP007938-RA	I	-0.0590876		0.283549		0.825827	Up	0.10221		-0.469325	Down	DEVELOPMENTAL CACTUS	GO:0005515;GO:0009993;GO:0030097;GO:0005737;GO:0008134;GO:0006955;GO:0009950;GO:0008063;GO:0006952;GO:0046843;GO:0006960;GO:0006966;GO:0006967;GO:0009620	protein binding;oogenesis (sensu Insecta);hemopoiesis;cytoplasm;transcription factor binding;immune response;dorsal/ventral axis specification;Toll signaling pathway;defense response;dorsal appendage formation;antimicrobial humoral response (sensu Protost
CASPL1 (Dredd)	ENSANGT00000027140	AGAP011693-RA	I									-0.150016		CASPL1	GO:0006508;GO:0030693	proteolysis;caspase activity
CAT	ENSANGT00000021298	AGAP004904-RA	I			-0.0878964		-0.443555		-0.00181866		-0.135624		CATALASE EC1.11.1.6	GO:0006979;GO:0005506;GO:0046872;GO:0016491;GO:0006118;GO:0004601;GO:0004096;GO:0042744	response to oxidative stress;iron ion binding;metal ion binding;oxidoreductase activity;electron transport;peroxidase activity;catalase activity;hydrogen peroxide catabolism
CEC1	ENSANGT00000011957	AGAP000693-RA	I							-0.433689	Down	0.387919		ENSANGT00000011957	GO:0006805;GO:0042742;GO:0050832;GO:0006961;GO:0045087;GO:0005576;GO:0006955	xenobiotic metabolism;defense response to bacteria;defense response to fungi;antibacterial humoral response (sensu Protostomia);innate immune response;extracellular region;immune response
CEC2	ENSANGT00000011963	AGAP000692-RA	I	0.276531								-0.556406	Down	ENSANGT00000011963	GO:0042742;GO:0006961;GO:0045087;GO:0005576;GO:0006955	defense response to bacteria;antibacterial humoral response (sensu Protostomia);innate immune response;extracellular region;immune response
CEC3	ENSANGT00000011995	AGAP000694-RA	I	-0.471753		0.1385		-0.262944		-0.411193		-0.150137		Cecropin	GO:0042742;GO:0006961;GO:0045087;GO:0005576;GO:0006955	defense response to bacteria;antibacterial humoral response (sensu Protostomia);innate immune response;extracellular region;immune response
CLIP SP?	ENSANGT00000031845	AGAP004316-RA	I							-1.30682	Down
CLIPA1	ENSANGT00000020262	AGAP011791-RA	I	0.0200147		-0.11467		-0.613587	Down	-1.00964	Down	-0.441657		Chymotrypsin,SerproteaseTry	GO:0008233;GO:0004252;GO:0006508	peptidase activity;serine-type endopeptidase activity;proteolysis
CLIPA12	ENSANGT00000020006	AGAP011781-RA	I	0.102071						0.507802		-0.75785	Down	ENSANGT00000020006	GO:0004252;GO:0006508	serine-type endopeptidase activity;proteolysis
CLIPA13	ENSANGT00000008842	AGAP011783-RA	I	-0.314865										Peptidase S1 and S6, chymotrypsin/Hap;Peptidase S1A, chymotrypsin;Peptidase S1B, glutamyl endopeptidase I	GO:0004252;GO:0006508	serine-type endopeptidase activity;proteolysis
CLIPA14 (SP CLIP4)	ENSANGT00000027174	AGAP011788-RA	I	0.0195841		0.146847		-0.32222		0.246441				ENSANGT00000027174
CLIPA2	ENSANGT00000020252	AGAP011790-RB	I	0.141603		-0.0526027		-0.413817		0.207837				Chymotrypsin,SerproteaseTry
CLIPA4	ENSANGT00000025727	AGAP011780-RA	I			0.0701327				0.93367	Up			Chymotrypsin,SerproteaseTry	GO:0004252;GO:0006508	serine-type endopeptidase activity;proteolysis
CLIPA6	ENSANGT00000020166	AGAP011789-RA	I	0.231237		-0.0259865		-0.161229		0.985245	Up			Chymotrypsin,PROrich,SerproteaseTry	GO:0004252;GO:0006508	serine-type endopeptidase activity;proteolysis
CLIPA7	ENSANGT00000020175	AGAP011792-RA	I	0.262578		0.0722173		-0.16972		-0.620532	Down	-0.478465		Chymotrypsin,Prion,PROrich,SerproteaseTry,tropoelastin	GO:0008233;GO:0004252;GO:0006508;GO:0005201;GO:0005578	peptidase activity;serine-type endopeptidase activity;proteolysis;extracellular matrix structural constituent;extracellular matrix (sensu Metazoa)
CLIPA9	ENSANGT00000012706	AGAP010968-RA	I	-0.286524		-0.0212778		-0.734248	Down	0.920373	Up			ENSANGT00000012706	GO:0004252;GO:0006508	serine-type endopeptidase activity;proteolysis
CLIPB1 (Sp14D2)	ENSANGT00000013584	AGAP003251-RA	I	-0.514229		0.0116834		0.0208923						SERINE PROTEASE CLIPB1	GO:0008233;GO:0004252;GO:0006508;GO:0016787	peptidase activity;serine-type endopeptidase activity;proteolysis;hydrolase activity
CLIPB11	ENSANGT00000010548	AGAP009214-RA	I			0.193931								SERINE PROTEASE CLIPB11	GO:0004252;GO:0006508	serine-type endopeptidase activity;proteolysis
CLIPB13	ENSANGT00000012642	AGAP004855-RA	I	-0.106479		-0.00653389		-0.193326		0.212965		0.539788	Up	SERINE PROTEASE CLIPB13	GO:0004252;GO:0006508;GO:0004295	serine-type endopeptidase activity;proteolysis;trypsin activity
CLIPB14	ENSANGT00000018122	AGAP010833-RA	I			0.0415248		-1.24258	Down					SERINE PROTEASE CLIPB14	GO:0008233;GO:0004252;GO:0006508;GO:0016787	peptidase activity;serine-type endopeptidase activity;proteolysis;hydrolase activity
CLIPB15	ENSANGT00000015815	AGAP009844-RA	I	0.0484172		0.222641		0.178669		-0.13334		-0.332065		SERINE PROTEASE CLIPB15	GO:0008233;GO:0004252;GO:0006508;GO:0016787	peptidase activity;serine-type endopeptidase activity;proteolysis;hydrolase activity
CLIPB17	ENSANGT00000022148	AGAP001648-RA	I			0.168113		0.667885	Up	0.47948	Up	0.0259458		SERINE PROTEASE CLIPB17	GO:0008233;GO:0004252;GO:0006508;GO:0016787	peptidase activity;serine-type endopeptidase activity;proteolysis;hydrolase activity
CLIPB19	ENSANGT00000030987	AGAP003247-RA	I							-0.200089				Peptidase S1 and S6, chymotrypsin/Hap;Peptidase S1A, chymotrypsin
CLIPB3	ENSANGT00000000070	AGAP012614-RA	I			0.274072		-0.148507						SERINE PROTEASE PRECURSOR
CLIPB4 (Sp14D1)	ENSANGT00000023726	AGAP003250-RA	I			0.0214339		-0.435058		1.34607	Up			SERINE PROTEASE CLIPB4	GO:0008233;GO:0004252;GO:0006508;GO:0016787	peptidase activity;serine-type endopeptidase activity;proteolysis;hydrolase activity
CLIPB5 (Easter)	ENSANGT00000011720	AGAP004148-RA	I			0.293307		0.497002						SERINE PROTEASE	GO:0004252;GO:0006508	serine-type endopeptidase activity;proteolysis
CLIPB8	ENSANGT00000022596	AGAP003057-RA	I			0.0317199		0.309997		-0.237034		1.26134	Up	SERINE PROTEASE CLIPB8	GO:0008233;GO:0004252;GO:0006508;GO:0016787;GO:0004295	peptidase activity;serine-type endopeptidase activity;proteolysis;hydrolase activity;trypsin activity
CLIPB9/10 (Sp14A)	ENSANGT00000020324	AGAP003058-RA	I			0.117128		-0.126344						SERINE PROTEASE	GO:0008233;GO:0004252;GO:0006508;GO:0016787;GO:0004295	peptidase activity;serine-type endopeptidase activity;proteolysis;hydrolase activity;trypsin activity
CLIPC2 (SNAKE-LIKE 3)	ENSANGT00000013422	AGAP004317-RA	I					0.089893						SERINE PROTEASE SNAKE PRECURSOR EC3.4.21.-	GO:0008233;GO:0004252;GO:0006508;GO:0016787	peptidase activity;serine-type endopeptidase activity;proteolysis;hydrolase activity
CLIPC3	ENSANGT00000013471	AGAP004318-RA	I	-0.0303821		0.0482769								SERINE PROTEASE SNAKE PRECURSOR EC3.4.21.-	GO:0008233;GO:0004252;GO:0006508;GO:0016787	peptidase activity;serine-type endopeptidase activity;proteolysis;hydrolase activity
CLIPC7 (ISPR5)	ENSANGT00000021259	AGAP003689-RA	I	0.630343	Up	0.302297		-0.244172						SerproteaseTry	GO:0008233;GO:0004252;GO:0006508;GO:0016787	peptidase activity;serine-type endopeptidase activity;proteolysis;hydrolase activity
CLIPC9 (SNAKE-LIKE 1)	ENSANGT00000024778	AGAP004719-RA	I			0.570107	Up	-0.576013	Down					SERINE PROTEASE SNAKE PRECURSOR EC3.4.21.-	GO:0004252;GO:0006508	serine-type endopeptidase activity;proteolysis
CLIPD1	ENSANGT00000014938	AGAP002422-RA	I			-0.610704	Down	-0.579391	Down	0.0379819		-0.213918		SERINE PROTEASE CLIPD1	GO:0008233;GO:0004252;GO:0006508;GO:0016787;GO:0004295	peptidase activity;serine-type endopeptidase activity;proteolysis;hydrolase activity;trypsin activity
CLIPE4	ENSANGT00000015602	AGAP010530-RA	I	-0.733702	Down	0.114255		-0.561322	Down					ENSANGT00000015602
CTL1	ENSANGT00000029092	AGAP000871-RA	I	-0.197262										ENSANGT00000029092	GO:0005529	sugar binding
CTL4	ENSANGT00000021166	AGAP005335-RA	I	-0.795398	Down	0.0870114		-0.605595	Down	-0.285357				ENSANGT00000021166	GO:0005529	sugar binding
CTL5	ENSANGT00000020762	AGAP000443-RA	I							0.345904	Up	-0.247517		ENSANGT00000020762
CTL8	ENSANGT00000011890	AGAP003625-RA	I							-0.500705		-0.519216	Down	ENSANGT00000011890	GO:0005529	sugar binding
CTL9	ENSANGT00000010622	AGAP002625-RA	I							0.670242	Up	-0.466939		PA P	GO:0005529;GO:0005515	sugar binding;protein binding
CTLGA1 and/or other?	ENSANGT00000012915	AGAP012666-RA	I			-0.163914		-0.165848						C-type lectin	GO:0005529	sugar binding
CTLMA1	ENSANGT00000018331	AGAP007411-RA	I	0.0377112										LectinC	GO:0005529	sugar binding
CTLMA2	ENSANGT00000020910	AGAP005334-RA	I	-0.201463		-0.304068		-0.956801	Down					ENSANGT00000020910	GO:0005529	sugar binding
CTLSE1	ENSANGT00000005322	AGAP000929-RA	I							-0.0464629		0.160231		CTLSE1, Sushi domain/SCR domain/CCP	GO:0007476;GO:0007423	wing morphogenesis;sensory organ development
DCCE2	ENSANGT00000020450	AGAP003095-RA	I	0.196319						0.152112				yellow-f2
DCE	ENSANGT00000013095	AGAP000879-RA	I									0.137234		Royaljelly dce like	GO:0009573;GO:0016984;GO:0015977	ribulose bisphosphate carboxylase complex (sensu Magnoliophyta);ribulose-bisphosphate carboxylase activity;carbon utilization by fixation of carbon dioxide
DCE	ENSANGT00000013424	AGAP004324-RA	I			0.528857	Up							YELLOW PRECURSOR
DCE	ENSANGT00000020299	AGAP003097-RA	I			-0.0397468		-0.33161						Royaljelly dce like
DCE	ENSANGT00000022659	AGAP004549-RA	I	-0.379015		0.220169		-0.323779						Royaljelly dce like
DEF1	ENSANGT00000015621	AGAP011294-RA	I	-0.448126		-0.0631234		-1.06	Down	-1.57513	Down	-1.00674	Down	DEFENSIN	GO:0042742;GO:0006952;GO:0045087;GO:0006955;GO:0006961;GO:0050830	defense response to bacteria;defense response;innate immune response;immune response;antibacterial humoral response (sensu Protostomia);defense response to Gram-positive bacteria
DEF4	ENSANGT00000025698	AGAP005416-RA	I	0.476041		0.411158		0.695641	Up	0.157628		-0.805937	Down	ENSANGT00000025698
DOME (JAKSTAT)	ENSANGT00000018654	AGAP010083-RA	I							0.344332		-1.04273	Down	ATPasea/bcentre,FNIII,HemtopoptnLF2	GO:0005515;GO:0007298;GO:0016324;GO:0007424;GO:0007425;GO:0006955;GO:0007350;GO:0007259;GO:0007442;GO:0016327;GO:0004888	protein binding;border follicle cell migration (sensu Insecta);apical plasma membrane;tracheal system development (sensu Insecta);tracheal epithelial cell fate determination (sensu Insecta);immune response;blastoderm segmentation;JAK-STAT cascade;hindgut
Eater homologue?	ENSANGT00000008964	AGAP012386-RA	I			0.362168				0.242495		-0.14066		DUF139,EGFlike
ECSIT (evolutionarily conserved signaling intermediate in toll pathways)	ENSANGT00000019534	AGAP005295-RA	I							0.0430851				ENSANGT00000019534	GO:0005515;GO:0045087	protein binding;innate immune response
GALE1	ENSANGT00000016692	AGAP008844-RA	I					-0.336355		0.0899607		0.433792		Galectin, galactose-binding lectin	GO:0005529	sugar binding
GALE3	ENSANGT00000022235	AGAP004934-RA	I							-0.065462				DNApolB,Galectin	GO:0005529;GO:0016021;GO:0005515	sugar binding;integral to membrane;protein binding
GALE5	ENSANGT00000015624	AGAP011287-RA	I	-0.00882777		0.0356813		0.57873	Up	0.576647	Up	-0.145642		LECTIN	GO:0005529	sugar binding
GALE7	ENSANGT00000010840	AGAP004807-RA	I							0.0550864		-0.0856329		Galectin, galactose-binding lectin	GO:0005529	sugar binding
GAMBICIN	ENSANGT00000013255	AGAP008645-RA	I	0.179611		-0.0138336		-0.715546	Down					GAMBICIN
GNBPA1	ENSANGT00000020260	AGAP006761-RA	I									0.0343882		CytochromeP450,Glycohydro16	GO:0045087;GO:0006955;GO:0005576;GO:0050830;GO:0045088;GO:0009613;GO:0030247;GO:0008367;GO:0042830;GO:0001530	innate immune response;immune response;extracellular region;defense response to Gram-positive bacteria;regulation of innate immune response;response to pest, pathogen or parasite;polysaccharide binding;bacterial binding;defense response to pathogenic bact
GNBPB1	ENSANGT00000017694	AGAP004455-RA	I			0.0553088		-0.619186	Down					Glycohydro16	GO:0005975;GO:0045087;GO:0004553;GO:0006955	carbohydrate metabolism;innate immune response;hydrolase activity, hydrolyzing O-glycosyl compounds;immune response
GPXH1	ENSANGT00000013962	AGAP004247-RB	I	-0.264666		-0.00311336		-0.0927098		0.0668488		-0.0169224		PHOSPHOLIPID HYDROPEROXIDE GLUTATHIONE PEROXIDASE EC1.11.1.12 GPX 4	GO:0004602;GO:0006979;GO:0016491;GO:0004601;GO:0005515	glutathione peroxidase activity;response to oxidative stress;oxidoreductase activity;peroxidase activity;protein binding
GPXH1	ENSANGT00000022894	AGAP004247-RA	I	0.201929				-0.153179		-0.0218387		-0.104801		PHOSPHOLIPID HYDROPEROXIDE GLUTATHIONE PEROXIDASE EC1.11.1.12 GPX 4	GO:0004602;GO:0006979;GO:0016491;GO:0004601	glutathione peroxidase activity;response to oxidative stress;oxidoreductase activity;peroxidase activity
GPXH3	ENSANGT00000013972	AGAP004248-RA	I					-0.2862						PHOSPHOLIPID HYDROPEROXIDE GLUTATHIONE PEROXIDASE EC1.11.1.12 GPX 4	GO:0004602;GO:0006979;GO:0016491;GO:0004601	glutathione peroxidase activity;response to oxidative stress;oxidoreductase activity;peroxidase activity
Hemocyanin	ENSANGT00000016795	AGAP010657-RA	I			0.474557	Up	0.467252						Crystallin,Hemocyanin,hemocyaninC,hemocyaninN	GO:0005344;GO:0006810	oxygen transporter activity;transport
Hemolymph glycoprotein precursor 1	ENSANGT00000021542	AGAP007665-RA	I	-0.061834		0.0541827		-0.0830366		-0.286485		-0.0130538		HEMOLYMPH PRECURSOR
Hemolymph glycoprotein precursor 2	ENSANGT00000021546	AGAP007663-RA	I	-0.794031	Down	-0.423267		-1.02878	Down					HEMOLYMPH PRECURSOR
HMW KININOGEN	ENSANGT00000014131	AGAP005888-RA	I	0.17481		-0.117249		-0.813072	Down	-1.1086	Down	-0.910578	Down	Kininogen
HPX2	ENSANGT00000019589	AGAP009033-RA	I					0.190621		-0.0165806		-0.171889		PEROXIDASE PRECURSOR	GO:0005506;GO:0046872;GO:0016491;GO:0004601	iron ion binding;metal ion binding;oxidoreductase activity;peroxidase activity
HPX3	ENSANGT00000021320		I	0.296981				0.396163				-0.283522		PEROXIDASE PRECURSOR	GO:0004601	peroxidase activity
HPX4	ENSANGT00000032487	AGAP007237-RA	I							0.0350759		-0.331929		Animal haem peroxidase	GO:0005506;GO:0046872;GO:0016491;GO:0004601	iron ion binding;metal ion binding;oxidoreductase activity;peroxidase activity
IAP1	ENSANGT00000009540	AGAP007294-RA	I							-0.0485368		-0.380338		BACULOVIRAL IAP REPEAT CONTAINING INHIBITOR OF APOPTOSIS IAP	GO:0005515;GO:0006916;GO:0005622;GO:0008270;GO:0007275;GO:0007298;GO:0050875;GO:0004842;GO:0008354;GO:0006513;GO:0007289;GO:0042787;GO:0043066	protein binding;anti-apoptosis;intracellular;zinc ion binding;development;border follicle cell migration (sensu Insecta);cellular physiological process;ubiquitin-protein ligase activity;germ cell migration;protein monoubiquitination;spermatid nuclear diff
IAP2	ENSANGT00000017960	AGAP011326-RA	I	0.611158	Up	0.126206		0.496745	Up	0.92252	Up			BACULOVIRAL IAP REPEAT CONTAINING INHIBITOR OF APOPTOSIS IAP	GO:0005515;GO:0006916;GO:0005622;GO:0008270	protein binding;anti-apoptosis;intracellular;zinc ion binding
IAP5	ENSANGT00000019173	AGAP008420-RA	I					-0.30471		0.099383				BACULOVIRAL IAP REPEAT CONTAINING INHIBITOR OF APOPTOSIS IAP	GO:0006916;GO:0005622	anti-apoptosis;intracellular
IAP6	ENSANGT00000002826	AGAP002651-RA	I									-0.17858		BIR,UBQconjugat	GO:0006916;GO:0006512;GO:0005622;GO:0006464;GO:0004842;GO:0007286;GO:0012501;GO:0008639	anti-apoptosis;ubiquitin cycle;intracellular;protein modification;ubiquitin-protein ligase activity;spermatid development;programmed cell death;small protein conjugating enzyme activity
IgMHC	ENSANGT00000021661	AGAP005654-RA	I			0.176404		-0.0482526		0.274934		-0.0607701		IgMHC
IgMHC,TNFRc6,DAGPE-bind	ENSANGT00000013469	AGAP005931-RA	I	1.00953	Up	-0.0653281		-0.0790431		0.123585		0.130198		IgMHC,TNFRc6,DAGPE-bind	GO:0007242;GO:0005515	intracellular signaling cascade;protein binding
IKK2	ENSANGT00000014138	AGAP005933-RA	I	-0.288303		-0.363977	Down	-0.114499		0.650954	Up	-0.382771	Down	ZnfC2H2	GO:0005515;GO:0005737;GO:0030163;GO:0008063;GO:0009613;GO:0006963	protein binding;cytoplasm;protein catabolism;Toll signaling pathway;response to pest, pathogen or parasite;antibacterial polypeptide induction
IMD	ENSANGT00000027419	AGAP004959-RA	I			0.476455	Up	0.0939916		-0.480047	Down	0.145766		ENSANGT00000027419	GO:0005515;GO:0007165;GO:0007242;GO:0005622;GO:0006961;GO:0042742;GO:0006955;GO:0050829;GO:0006952;GO:0006960;GO:0006963;GO:0009617;GO:0006959	protein binding;signal transduction;intracellular signaling cascade;intracellular;antibacterial humoral response (sensu Protostomia);defense response to bacteria;immune response;defense response to Gram-negative bacteria;defense response;antimicrobial hum
IRSP1	ENSANGT00000021028	AGAP006421-RA	I	-1.49968	Down									AllrgnV5/Tpx1,V5allergen	GO:0005576	extracellular region
IRSP2	ENSANGT00000019220	AGAP000603-RA	I	-0.0757177										ENSANGT00000019220
IRSP5	ENSANGT00000019451	AGAP000151-RA	I	-0.668193	Down									ENSANGT00000019451
LPS-induced tumor necrosis factor alpha factor (LITAF)	ENSANGT00000016569		I	0.261228										ENSANGT00000016569
LPS-induced tumor necrosis factor alpha factor (LITAF)	ENSANGT00000024708	AGAP004928-RA	I			0.347568								ZnfC2H2
LYSC1	ENSANGT00000025070	AGAP007347-RA	I	-0.161165		-0.270946		-1.03277	Down	-0.762658	Down	-0.731985	Down	LYSOZYME C EC3.2.1.17 1 4 BETA N ACETYLMURAMIDASE C	GO:0003796;GO:0016998;GO:0005576;GO:0042742;GO:0003824;GO:0005975;GO:0016798;GO:0016787;GO:0019835	lysozyme activity;cell wall catabolism;extracellular region;defense response to bacteria;catalytic activity;carbohydrate metabolism;hydrolase activity, acting on glycosyl bonds;hydrolase activity;cytolysis
LYSC2/8?	ENSANGT00000032485	AGAP007343-RA	I			0.576103	Up	0.0346603						Glycoside hydrolase, family 22;Glycoside hydrolase, family 22, lysozyme	GO:0003796;GO:0016998;GO:0005576	lysozyme activity;cell wall catabolism;extracellular region
LYSC4	ENSANGT00000018395	AGAP007385-RA	I	0.0778462										LYSOZYME C EC3.2.1.17 1 4 BETA N ACETYLMURAMIDASE C	GO:0003796;GO:0016998;GO:0005576	lysozyme activity;cell wall catabolism;extracellular region
LYSC7	ENSANGT00000018439	AGAP007386-RA	I	0.275304		0.126613		-0.480799						LYSOZYME C EC3.2.1.17 1 4 BETA N ACETYLMURAMIDASE C	GO:0003796;GO:0016998;GO:0005576	lysozyme activity;cell wall catabolism;extracellular region
Lysozyme i-1	ENSANGT00000012674	AGAP011119-RA	I			-0.0674603		0.147496		0.529298		-0.84923	Down	ENSANGT00000012674
MYD	ENSANGT00000015749	AGAP005252-RA	I							0.300376				MYD88	GO:0005515;GO:0016020;GO:0007165;GO:0004888;GO:0008063;GO:0009953	protein binding;membrane;signal transduction;transmembrane receptor activity;Toll signaling pathway;dorsal/ventral pattern formation
Nimrod B/C homologue	ENSANGT00000014402/ENSANGT00000014456	AGAP009762-RA	I	0.933391	Up	0.00287911		0.0280595		0.200012		-0.625944	Down	SCAVENGER RECEPTOR PRECURSOR SCAVENGER RECEPTOR
PEROXIDASIN	ENSANGT00000009569	AGAP007237-RA	I							-0.107176				PEROXIDASE PRECURSOR
PGRPLA	ENSANGT00000010441	AGAP005205-RD	I			0.42049		0.618076	Up					PGRP LA FRAGMENT	GO:0005515;GO:0008745;GO:0009253	protein binding;N-acetylmuramoyl-L-alanine amidase activity;peptidoglycan catabolism
PGRPLB	ENSANGT00000013948	AGAP001212-RA	I	-0.43232		-0.0100474		-0.436199		0.308126				PEPTIDOGLYCAN RECOGNITION,Amidase2	GO:0005515;GO:0008745;GO:0009253;GO:0005576;GO:0050830;GO:0000270;GO:0042834;GO:0004040	protein binding;N-acetylmuramoyl-L-alanine amidase activity;peptidoglycan catabolism;extracellular region;defense response to Gram-positive bacteria;peptidoglycan metabolism;peptidoglycan binding;amidase activity
PGRPLC	ENSANGT00000010323/ENSANGT00000029002	AGAP005203-RD	I	-0.0583629		0.174019		0.490868	Up	0.123776		-0.0222599		PEPTIDOGLYCAN RECOGNITION	GO:0005515;GO:0008745;GO:0009253	protein binding;N-acetylmuramoyl-L-alanine amidase activity;peptidoglycan catabolism
PGRPLD	ENSANGT00000026500	AGAP005552-RB	I							0.321826		-0.206571		ENSANGT00000026500	GO:0005887;GO:0009253;GO:0042834	integral to plasma membrane;peptidoglycan catabolism;peptidoglycan binding
PGRPS1	ENSANGT00000017320	AGAP000536-RA	I			0.136369		-0.432863	Down	-0.726092	Down	-0.227509		PEPTIDOGLYCAN RECOGNITION,Amidase2	GO:0008745;GO:0009253;GO:0005576;GO:0050830;GO:0008063;GO:0009613;GO:0006965;GO:0042834;GO:0008329;GO:0016019;GO:0008592	N-acetylmuramoyl-L-alanine amidase activity;peptidoglycan catabolism;extracellular region;defense response to Gram-positive bacteria;Toll signaling pathway;response to pest, pathogen or parasite;anti-Gram-positive bacterial polypeptide induction;peptidogl
PPAE	ENSANGT00000020941	AGAP004638-RA	I	0.0898916		0.279636		-0.422495						ENSANGT00000020941	GO:0004252;GO:0006508	serine-type endopeptidase activity;proteolysis
PPL1 (PELLE) INTERLEUKIN 1 RECEPTOR ASSOCIATED KINASE 1 EC2.7.1.- IRAK 1	ENSANGT00000010886	AGAP002966-RA	I							-0.0781929		0.171744		INTERLEUKIN 1 RECEPTOR ASSOCIATED KINASE 1 EC2.7.1.- IRAK 1	GO:0000166;GO:0005515;GO:0016301;GO:0004672;GO:0006468;GO:0004674;GO:0016740;GO:0007165;GO:0005524	nucleotide binding;protein binding;kinase activity;protein kinase activity;protein amino acid phosphorylation;protein serine/threonine kinase activity;transferase activity;signal transduction;ATP binding
PPO1	ENSANGT00000016955	AGAP002825-RA	I							0.0307923				PPO1	GO:0005344;GO:0008152;GO:0016491;GO:0006810	oxygen transporter activity;metabolism;oxidoreductase activity;transport
PPO2	ENSANGT00000020648	AGAP006258-RA	I	0.519028		-0.27862		-0.164179		0.0610336		-0.313224		PPO2	GO:0005344;GO:0008152;GO:0016491;GO:0006810	oxygen transporter activity;metabolism;oxidoreductase activity;transport
PPO3	ENSANGT00000002437	AGAP004975-RA	I			0.264052		-0.269828		0.0391025		-1.51629	Down	PPO3	GO:0005344;GO:0006810	oxygen transporter activity;transport
PPO4	ENSANGT00000011456	AGAP004981-RA	I			-0.0765172		-0.108805		-0.0631485		-0.562184	Down	PPO4	GO:0005344;GO:0008152;GO:0016491;GO:0006810	oxygen transporter activity;metabolism;oxidoreductase activity;transport
PPO5	ENSANGT00000002175	AGAP012616-RA	I			-0.608252	Down	-0.277036		-0.392262		-0.510567	Down	Arthropod hemocyanin/insect LSP;Hemocyanin, C-terminal;Hemocyanin, N-terminal;Tyrosinase	GO:0005344;GO:0008152;GO:0016491;GO:0006810	oxygen transporter activity;metabolism;oxidoreductase activity;transport
PPO6	ENSANGT00000022677	AGAP004977-RA	I			-0.343739		-0.243421		0.0411937		-0.454791		Hemocyanin,hemocyaninC,hemocyaninN,Tyrosinase	GO:0005344;GO:0006810	oxygen transporter activity;transport
PPO8	ENSANGT00000022899	AGAP004976-RA	I							-0.236687				Hemocyanin,hemocyaninC,hemocyaninN,Tyrosinase	GO:0005344;GO:0008152;GO:0016491;GO:0006810	oxygen transporter activity;metabolism;oxidoreductase activity;transport
PPO9	ENSANGT00000010740	AGAP004978-RA	I	1.10627	Up	0.137632		0.769985	Up	0.254199		-0.50646	Down	PPO9	GO:0005344;GO:0006810	oxygen transporter activity;transport
REL1 (Gambif1)	ENSANGT00000011101	AGAP009515-RA	I			0.210681				0.0684839		0.0735452		FACTOR NUCLEAR FACTOR NF KAPPA B	GO:0045449;GO:0005634;GO:0003700;GO:0006355;GO:0005515;GO:0000381;GO:0007498;GO:0005737;GO:0003702;GO:0006955;GO:0016481;GO:0016564;GO:0009950;GO:0007369;GO:0008063;GO:0000122;GO:0006952;GO:0007398;GO:0009953;GO:0007419;GO:0001715;GO:0007501;GO:0042387	regulation of transcription;nucleus;transcription factor activity;regulation of transcription, DNA-dependent;protein binding;regulation of alternative nuclear mRNA splicing, via spliceosome;mesoderm development;cytoplasm;RNA polymerase II transcription fa
REL2	ENSANGT00000020147/ENSANGT00000020234	AGAP006747-RA	I							0.619946	Up	0.0139362		NUCLEAR FACTOR NF KAPPA B P110 SUBUNIT RELISH REL P110 [CONTAINS: NUCLEAR FACTOR NF KAPPA B P68 SUBUNIT REL P68 ; NUCLEAR FACTOR NF KAPPA B P49 SUBUNIT REL P49 ]	GO:0005515;GO:0045449;GO:0005634;GO:0007165;GO:0003700;GO:0006355;GO:0045944;GO:0005737;GO:0050829;GO:0008063;GO:0003704;GO:0006963;GO:0006967;GO:0009617	protein binding;regulation of transcription;nucleus;signal transduction;transcription factor activity;regulation of transcription, DNA-dependent;positive regulation of transcription from RNA polymerase II promoter;cytoplasm;defense response to Gram-negati
SCRASP1 (SP22D)	ENSANGT00000021796	AGAP005625-RA	I	-0.491014		-0.122558		-0.115022		-0.0372509		0.130245		SP22D FRAGMENT	GO:0005576;GO:0008061;GO:0006030;GO:0008233;GO:0004252;GO:0006508;GO:0005044;GO:0016021;GO:0016020;GO:0016787	extracellular region;chitin binding;chitin metabolism;peptidase activity;serine-type endopeptidase activity;proteolysis;scavenger receptor activity;integral to membrane;membrane;hydrolase activity
SCRASP2	ENSANGT00000010961	AGAP006631-RA	I	0.0351915				0.28441						SCRASP2	GO:0008233;GO:0004252;GO:0006508;GO:0005044;GO:0016020;GO:0016787;GO:0004295	peptidase activity;serine-type endopeptidase activity;proteolysis;scavenger receptor activity;membrane;hydrolase activity;trypsin activity
SCRB5	ENSANGT00000010275	AGAP002738-RA	I			0.377464		1.1453	Up					SCAVENGER RECEPTOR CLASS B MEMBER 1 SRB1 SR BI	GO:0016020;GO:0007155	membrane;cell adhesion
SCRB7	ENSANGT00000012652	AGAP004847-RA	I					-0.0616308						SCAVENGER RECEPTOR CLASS B MEMBER 1 SRB1 SR BI	GO:0016020;GO:0007155	membrane;cell adhesion
SCRB9	ENSANGT00000022427	AGAP004846-RB	I							0.510684		-0.0691364		SCAVENGER RECEPTOR CLASS B MEMBER 1 SRB1 SR BI	GO:0016020;GO:0007155	membrane;cell adhesion
SCRBQ2 (croquemort)	ENSANGT00000012288	AGAP010133-RA	I			-0.450576	Down	-0.0847864		-0.0213057		0.408928	Up	SCAVENGER RECEPTOR CLASS B MEMBER 1 SRB1 SR BI	GO:0016020;GO:0007155	membrane;cell adhesion
SCRBQ4	ENSANGT00000018685	AGAP003373-RA	I									0.00574951		Adhesion molecule CD36;CD36 antigen	GO:0016020;GO:0007155	membrane;cell adhesion
SCRC1 (dSR-C1)	ENSANGT00000015204	AGAP011974-RA	I							0.00830735		0.1358		SR CI	GO:0016020	membrane
SOCS	ENSANGT00000002593	AGAP006608-RB	I			0.36094						-0.0504409		ENSANGT00000002593	GO:0007242	intracellular signaling cascade
SOCS	ENSANGT00000012204	AGAP010197-RA	I									-0.11971		SPRYreceptor,B302	GO:0007242;GO:0005515;GO:0007314;GO:0046843	intracellular signaling cascade;protein binding;oocyte anterior/posterior axis determination;dorsal appendage formation
SOCS	ENSANGT00000017790	AGAP000880-RA	I	-0.182775		0.000493974		0.189293		-0.0558233				SUPPRESSOR OF CYTOKINE SIGNALING 4 SOCS 4 CYTOKINE INDUCIBLE SH2 4 CIS 4	GO:0007242	intracellular signaling cascade
SOD1	ENSANGT00000020588	AGAP010517-RA	I	-0.643257	Down	-0.273999		-0.39211		0.132097		0.0796331		SUPEROXIDE DISMUTASE [MN] MITOCHONDRIAL EC1.15.1.1	GO:0046872;GO:0016491;GO:0006801;GO:0004784;GO:0008340;GO:0016209	metal ion binding;oxidoreductase activity;superoxide metabolism;superoxide dismutase activity;determination of adult life span;antioxidant activity
SOD3a/b	ENSANGT00000016164	AGAP010347-RA	I	-0.100082				-0.0998369		0.113936				SUPEROXIDE DISMUTASE [CU ZN] EC1.15.1.1	GO:0046872;GO:0016491;GO:0004785;GO:0006801;GO:0005507;GO:0008270	metal ion binding;oxidoreductase activity;copper, zinc superoxide dismutase activity;superoxide metabolism;copper ion binding;zinc ion binding
SOD-Cu-Zn	ENSANGT00000019828	AGAP007497-RA	I							0.374216		-0.0396136		SUPEROXIDE DISMUTASE [CU ZN] EC1.15.1.1	GO:0046872;GO:0016491;GO:0004785;GO:0006801;GO:0005507;GO:0008270	metal ion binding;oxidoreductase activity;copper, zinc superoxide dismutase activity;superoxide metabolism;copper ion binding;zinc ion binding
SP CLIP1	ENSANGT00000021354	AGAP003691-RA	I	-0.647012	Down	0.374836		0.60524	Up					SerproteaseTry	GO:0004252;GO:0006508	serine-type endopeptidase activity;proteolysis
SP CLIP3	ENSANGT00000007878	AGAP001964-RA	I			-0.760698	Down	-0.666839	Down					Homeobox protein, antennapedia type;Peptidase S1 and S6, chymotrypsin/Hap;Peptidase S1A, chymotrypsin	GO:0004252;GO:0006508	serine-type endopeptidase activity;proteolysis
SP INHIBITOR KAZ 2	ENSANGT00000028244		I					0.286348						ENSANGT00000028244
SP INHIBITOR KAZ 3	ENSANGT00000010201	AGAP007906-RA	I	-0.725252	Down									ENSANGT00000010201
SPZ1	ENSANGT00000015594	AGAP000346-RA	I							0.0703258				ENSANGT00000015594
SPZ2	ENSANGT00000028196	AGAP006483-RA	I							0.462339	Up	0.179961		ENSANGT00000028196	GO:0020037;GO:0007275;GO:0006118;GO:0007155	heme binding;development;electron transport;cell adhesion
SPZ4	ENSANGT00000019120	AGAP007866-RA	I							0.229509		0.0513598		ENSANGT00000019120	GO:0005515	protein binding
SRPN1	ENSANGT00000021651	AGAP006909-RA	I			0.215386								Serpin	GO:0004867	serine-type endopeptidase inhibitor activity
SRPN10	ENSANGT00000024759	AGAP005246-RD	I	0.12347		-0.182718		-0.0331154		0.776409	Up	-0.136941		INHIBITOR	GO:0004867;GO:0008233	serine-type endopeptidase inhibitor activity;peptidase activity
SRPN13	ENSANGT00000015503		I									-0.405714		ENSANGT00000015503
SRPN14	ENSANGT00000021521	AGAP007692-RA	I	0.218531				-0.320534						Serpin	GO:0004867	serine-type endopeptidase inhibitor activity
SRPN17	ENSANGT00000031945	AGAP001376-RA	I							0.772982	Up	0.747897	Up	Proteinase inhibitor I4, serpin
SRPN2	ENSANGT00000021812	AGAP006911-RA	I	0.192444		-0.00718922		-0.195836		-0.0603804		0.118326		INHIBITOR	GO:0004867;GO:0009950;GO:0008063;GO:0009613;GO:0009611;GO:0004857;GO:0035006;GO:0035009;GO:0035011	serine-type endopeptidase inhibitor activity;dorsal/ventral axis specification;Toll signaling pathway;response to pest, pathogen or parasite;response to wounding;enzyme inhibitor activity;melanization defense response;negative regulation of melanization d
SRPN3	ENSANGT00000007723	AGAP006910-RA	I			-0.336687		-0.593172	Down	-0.379013		0.265816		Serpin	GO:0004867	serine-type endopeptidase inhibitor activity
SRPN4	ENSANGT00000004662	AGAP009670-RB	I			-0.224602		-0.481536		0.0726084		0.0957936		SRPN4	GO:0004867	serine-type endopeptidase inhibitor activity
SRPN5	ENSANGT00000010507	AGAP009221-RA	I			0.409303		0.369109						INHIBITOR	GO:0004867;GO:0005515	serine-type endopeptidase inhibitor activity;protein binding
SRPN6	ENSANGT00000010545	AGAP009212-RA	I			-0.268638		-0.285514		1.5853	Up	-0.101997		INHIBITOR	GO:0004867	serine-type endopeptidase inhibitor activity
SRPN9	ENSANGT00000016680/ENSANGT00000023114	AGAP003139-RA	I			-0.409168		-0.280004		0.315497		0.650937	Up	Proteinase inhibitor I4, serpin	GO:0004867	serine-type endopeptidase inhibitor activity
TAK1	SNAP_ANOPHELES00000008006		I							0.631889	Up	-0.276827
TEP1	ENSANGT00000016857/ENSANGT00000021282	AGAP010815-RA	I	-0.304548		0.19755		-0.119813		0.138012		-0.722025	Down	TEP16	GO:0004866	endopeptidase inhibitor activity
TEP10	ENSANGT00000018117	AGAP010819-RA	I							0.0776123		-0.671858	Down	PRECURSOR	GO:0004866	endopeptidase inhibitor activity
TEP12	ENSANGT00000013026	AGAP008654-RA	I			0.0338481		-0.426728		-0.980551	Down			PRECURSOR	GO:0004866	endopeptidase inhibitor activity
TEP13	ENSANGT00000006629	AGAP008407-RA	I					0.0681282		0.200326		-0.347319		TEP13	GO:0004866;GO:0005515	endopeptidase inhibitor activity;protein binding
TEP14	ENSANGT00000019662	AGAP008368-RA	I			0.216456		0.524542						TEP14	GO:0004866	endopeptidase inhibitor activity
TEP15	ENSANGT00000019522	AGAP008364-RA	I	-0.64182	Down	-0.0184863		-0.440227	Down	0.108096				TEP15	GO:0004866	endopeptidase inhibitor activity
TEP2	ENSANGT00000019727	AGAP008368-RB	I	-0.556222	Down			0.785024	Up	0.18271		-0.235615		TEP14
TEP3	ENSANGT00000016283	AGAP010816-RA	I	0.314313		0.239943		0.54487	Up	-0.141827		1.01429	Up	TEP3	GO:0004866	endopeptidase inhibitor activity
TEP4	ENSANGT00000021216	AGAP010812-RA	I							0.408992		-0.342874		TEP4	GO:0004866	endopeptidase inhibitor activity
TEP5/17	ENSANGT00000021278	AGAP010814-RA	I			-0.0266064		-0.138416		-0.372938				PRECURSOR	GO:0004866	endopeptidase inhibitor activity
TEP6/18	ENSANGT00000016853		I	-0.0936487										TEP6
TEP8/19??	ENSANGT00000018119	AGAP010832-RA	I			0.136992		-0.118544						A-macroglobulin complement component;A-macroglobulin receptor;Alpha-2-macroglobulin;Alpha-2-macroglobulin, N-terminal 2	GO:0004866	endopeptidase inhibitor activity
TEP9	ENSANGT00000018121	AGAP010830-RA	I			0.387003		0.0045653						TEP9	GO:0004866	endopeptidase inhibitor activity
TNFRc6/CD27/30/40/95	ENSANGT00000011847	AGAP000728-RB	I			0.232982								TNFRc6	GO:0004872	receptor activity
TOLL INTERACTING	ENSANGT00000028668	AGAP003615-RA	I	0.555547	Up	-0.016059		-0.060394		0.253068		0.27521		TOLL INTERACTING
TOLL PRECURSOR	ENSANGT00000017236	AGAP010634-RA	I							-0.409097		-0.194488		TOLL PRECURSOR	GO:0016020;GO:0004888	membrane;transmembrane receptor activity
TOLL PRECURSOR	ENSANGT00000018041		I			0.123444				-0.0371685		0.068749		Interleukin-1 receptor, type I/Toll precursor;Toll-Interleukin receptor
TOLL PRECURSOR	ENSANGT00000018043		I							-0.0634638		-0.280643		Interleukin-1 receptor, type I/Toll precursor;Toll-Interleukin receptor
TOLL10	ENSANGT00000008317	AGAP011187-RA	I			0.385845								TOLL10	GO:0016020;GO:0004888	membrane;transmembrane receptor activity
TOLL11	ENSANGT00000008319	AGAP011186-RA	I							-0.025839		0.053093		TOLL11	GO:0016020;GO:0004888	membrane;transmembrane receptor activity
TOLL1A	ENSANGT00000024073	AGAP001004-RA	I							0.0756848		-0.274171		TOLL PRECURSOR	GO:0016020;GO:0004888;GO:0007416;GO:0030097;GO:0000910;GO:0006955;GO:0045087;GO:0050830;GO:0009950;GO:0008063;GO:0006952;GO:0007352;GO:0035172;GO:0042802;GO:0009880;GO:0045610;GO:0006960;GO:0006963;GO:0006966;GO:0006967;GO:0009617;GO:0009620;GO:0050832	membrane;transmembrane receptor activity;synaptogenesis;hemopoiesis;cytokinesis;immune response;innate immune response;defense response to Gram-positive bacteria;dorsal/ventral axis specification;Toll signaling pathway;defense response;zygotic determinati
TOLL1B	ENSANGT00000016889	AGAP010636-RA	I							-0.0899984		0.296959		TOLL PRECURSOR	GO:0016020;GO:0004888	membrane;transmembrane receptor activity
TOLL5A	ENSANGT00000028469	AGAP000999-RA	I			0.142909		0.414092	Up	-0.13596		-0.0620162		TOLL PRECURSOR	GO:0016020;GO:0004888	membrane;transmembrane receptor activity
TOLL5B	ENSANGT00000016637	AGAP010669-RA	I			0.182109		0.328329		0.0286698		-0.00648426		TOLL PRECURSOR	GO:0016020;GO:0004888	membrane;transmembrane receptor activity
TOLL6	ENSANGT00000008963	AGAP012387-RA	I							0.669787	Up	-0.122429		TOLL6	GO:0016020;GO:0004888	membrane;transmembrane receptor activity
TOLL8	ENSANGT00000026803	AGAP012385-RA	I							-0.0115625		0.0953117		TOLL8	GO:0016020;GO:0004888;GO:0005515	membrane;transmembrane receptor activity;protein binding
TOLL-LRR	ENSANGT00000014371	AGAP009775-RA	I					0.702922	Up	0.191766				LRR, TOLL FAMILY
TPX1	ENSANGT00000009997	AGAP000396-RA	I							-0.183933		0.0207582		THIOREDOXIN PEROXIDASE THIOREDOXIN DEPENDENT PEROXIDE REDUCTASE	GO:0004601	peroxidase activity
TPX2	ENSANGT00000019782	AGAP011054-RA	I	-0.542664	Down	-0.135213		0.103942		-0.124496		0.166265		THIOREDOXIN PEROXIDASE THIOREDOXIN DEPENDENT PEROXIDE REDUCTASE	GO:0016209;GO:0016491;GO:0004601;GO:0005515;GO:0005829;GO:0045454;GO:0008379	antioxidant activity;oxidoreductase activity;peroxidase activity;protein binding;cytosol;cell redox homeostasis;thioredoxin peroxidase activity
TPX3	ENSANGT00000010951	AGAP007543-RA	I					0.219477		0.162335		-0.0997115		THIOREDOXIN PEROXIDASE THIOREDOXIN DEPENDENT PEROXIDE REDUCTASE	GO:0005515;GO:0006915;GO:0006917	protein binding;apoptosis;induction of apoptosis
TPX4	ENSANGT00000020201	AGAP011824-RA	I	0.475196		-0.629117	Down	-0.245773		-0.10714		0.706664	Up	PEROXIREDOXIN 6 EC1.11.1.- ANTIOXIDANT 2 1 CYS PEROXIREDOXIN 1 CYS PRX ACIDIC CALCIUM INDEPENDENT PHOSPHOLIPASE A2 EC3.1.-.- 1 AIPLA2 NON SELENIUM GLUTATHIONE PEROXIDASE EC1.11.1.7 NSGPX	GO:0004601	peroxidase activity
TPX5	ENSANGT00000015116	AGAP007020-RA	I							-0.0920163		0.112082		PEROXIREDOXIN 6 EC1.11.1.- ANTIOXIDANT 2 1 CYS PEROXIREDOXIN 1 CYS PRX ACIDIC CALCIUM INDEPENDENT PHOSPHOLIPASE A2 EC3.1.-.- 1 AIPLA2 NON SELENIUM GLUTATHIONE PEROXIDASE EC1.11.1.7 NSGPX	GO:0016209;GO:0016491;GO:0004601	antioxidant activity;oxidoreductase activity;peroxidase activity
TRAF	ENSANGT00000022348	AGAP010017-RA	I			0.266701		0.81532	Up			-0.192718		TNF RECEPTOR ASSOCIATED FACTOR	GO:0042981;GO:0007165;GO:0008270;GO:0005515;GO:0009790;GO:0035071;GO:0048102;GO:0008063;GO:0007391;GO:0002168	regulation of apoptosis;signal transduction;zinc ion binding;protein binding;embryonic development;salivary gland cell autophagic cell death;autophagic cell death;Toll signaling pathway;dorsal closure;larval development (sensu Insecta)
TRANSFERRIN	ENSANGT00000020947	AGAP006688-RA	I	-0.464766		0.145135		-0.439247	Down	0.207409		0.026162		TRANSFERRIN	GO:0005525	GTP binding
TRANSFERRIN	ENSANGT00000021949	AGAP000376-RA	I	1.34222	Up	-0.846221	Down	-1.17775	Down	-0.774258	Down	-0.0420386		TRANSFERRIN PRECURSOR	GO:0005576;GO:0008199;GO:0006879;GO:0006826	extracellular region;ferric iron binding;iron ion homeostasis;iron ion transport
TRANSFERRIN	ENSANGT00000028082		I	0.469524										TRANSFERRIN FRAGMENT
FBN	ENSANGT00000011296	AGAP011224-RA AGAP011223-RA	I(FBN)					0.0690255		0.162297		-0.371783		FBN
FBN	ENSANGT00000016440	AGAP004998-RA	I(FBN)									-0.214506
FBN	ENSANGT00000016460	AGAP012000-RA	I(FBN)			-0.17146		-0.303392		0.0237743		-0.584992	Down	Fibrinogen, alpha/beta/gamma chain, C-terminal globular
FBN	ENSANGT00000019647		I(FBN)							-0.484583	Down	0.0244741		FBN
FBN	ENSANGT00000021318	AGAP004918-RA	I(FBN)							-0.252882		0.377449		FBN
FBN	ENSANGT00000022610	AGAP009184-RA	I(FBN)	-0.306901						-0.0783986		0.600507	Up	FBN
FBN	ENSANGT00000026094		I(FBN)							-0.359311	Down	0.768194	Up	FBN
FBN	ENSANGT00000026109	AGAP011225-RA	I(FBN)			0.375523		0.140282		-0.2182		1.4285	Up	FBN
FBN	ENSANGT00000026193	AGAP007031-RA	I(FBN)									0.0635882		FBN	GO:0005515;GO:0004871;GO:0005576;GO:0016321;GO:0007456;GO:0016318;GO:0045468;GO:0007461;GO:0046331	protein binding;signal transducer activity;extracellular region;female meiosis chromosome segregation;eye development (sensu Endopterygota);ommatidial rotation;regulation of R8 spacing;restriction of R8 fate;lateral inhibition
FBN	ENSANGT00000027497	AGAP010763-RA	I(FBN)			0.238806		-0.174219		-0.475202	Down	0.633131	Up	FBN
FBN	ENSANGT00000029579		I(FBN)							-0.235062		-0.388192		FBN
FBN	ENSANGT00000029579		I(FBN)							-0.235062		0.982351	Up	FBN
FBN	ENSANGT00000030361		I(FBN)							-0.14638		-0.433371		Fibrinogen, alpha/beta/gamma chain, C-terminal globular
FBN	ENSANGT00000030362		I(FBN)									-0.467629	Down	Fibrinogen, alpha/beta/gamma chain, C-terminal globular
FBN	ENSANGT00000030368	AGAP010773-RA	I(FBN)									-0.15519		Fibrinogen, alpha/beta/gamma chain, C-terminal globular
FBN	ENSANGT00000030831	AGAP010760-RA AGAP010759-RA	I(FBN)			0.208615		-0.0169334		-0.666233	Down	0.830756	Up	Fibrinogen, alpha/beta/gamma chain, C-terminal globular
FBN	ENSANGT00000030878	AGAP004917-RA	I(FBN)							-0.517926	Down	-0.0314028		Fibrinogen, alpha/beta/gamma chain, C-terminal globular
FBN	ENSANGT00000030878	AGAP004917-RA	I(FBN)							-0.0300528		-0.0314028		Fibrinogen, alpha/beta/gamma chain, C-terminal globular
FBN	ENSANGT00000031494	AGAP004916-RA	I(FBN)							-0.0339962		-0.155007		Fibrinogen, alpha/beta/gamma chain, C-terminal globular
FBN	ENSANGT00000032282	AGAP010762-RA	I(FBN)							-0.86393	Down	0.639892	Up	Fibrinogen, alpha/beta/gamma chain, C-terminal globular
FBN		AGAP010771-RA	I(FBN)							0.355599		-0.0108243
FBN		AGAP011277-RA	I(FBN)							-0.219041		0.417372
FBN (RANK1)	ENSANGT00000008502	AGAP001726-RA	I(FBN)							0.137276				ANK,RAdomain	GO:0007165	signal transduction
FBN10	ENSANGT00000015680	AGAP011230-RA	I(FBN)			0.0370935		0.248642		-0.11565		-0.49437		FBN
FBN12	ENSANGT00000020573	AGAP010531-RA	I(FBN)			0.310697		-0.216035						FBN
FBN14	ENSANGT00000021297	AGAP010811-RA	I(FBN)			0.244773		-0.447529	Down	-0.0646571				FBN
FBN15	ENSANGT00000012794	AGAP012539-RA	I(FBN)							-0.52928	Down	0.195685		FBN
FBN2	ENSANGT00000011265	AGAP011228-RA	I(FBN)			-0.166217		-0.432103		0.341364	Up	-0.553661	Down	FBN
FBN21	ENSANGT00000019678	AGAP010774-RA	I(FBN)			-0.115806		-0.409302		-0.366674		0.428799		FBN
FBN22	ENSANGT00000020282	AGAP010775-RA	I(FBN)			0.199431				-0.20923		0.372107		FBN
FBN23	ENSANGT00000018192	AGAP010869-RA	I(FBN)							-1.05481	Down			FBN
FBN24A/B	ENSANGT00000002335		I(FBN)			-0.157771		-0.283537		0.0056921		-0.297167		FBN
FBN30	ENSANGT00000021698	AGAP006914-RA	I(FBN)							0.00272107		-0.44147	Down	FBN
FBN33	ENSANGT00000020316	AGAP006743-RA	I(FBN)			-0.00195521		-0.114165		0.0627701		-0.661179	Down	FBN
FBN36	ENSANGT00000013811		I(FBN)			-0.233077		-0.369062
FBN37	ENSANGT00000019563	AGAP009042-RA	I(FBN)	0.106187										FBN
FBN39	ENSANGT00000021380	AGAP000806-RA	I(FBN)			-0.249012		0.196783		-0.156333		0.0160082		FBN
FBN4	ENSANGT00000015683	AGAP011276-RA	I(FBN)							-0.283567		0.154835		FBN
FBN5	ENSANGT00000008288	AGAP011226-RA	I(FBN)			-0.0428086		-0.170749		-0.585482	Down	-0.23301		FBN
FBN50	ENSANGT00000022867	AGAP005848-RA	I(FBN)	0.20274		-0.270266		-0.238156		-0.375754	Down	-0.539366	Down	NLSBP
FBN51	ENSANGT00000029396	AGAP009556-RA	I(FBN)			-0.0798851		-0.891364	Down					FBN
FBN7	ENSANGT00000008282	AGAP011239-RA	I(FBN)			0.256073		-0.355347		0.0458284		-0.593963	Down	FBN
FBN8	ENSANGT00000011252		I(FBN)	1.09017	Up	-0.377347	Down	-0.538096	Down	-0.0623152		-0.369399	Down	FBN
FBN9	ENSANGT00000011248	AGAP011197-RA	I(FBN)	1.29236	Up			0.182248		0.316403	Up	-0.71254	Down	FBN
AMBIGUOUS	ENSANGT00000005229	AGAP009087-RA	I(LRR)									-0.365274		C5DNAmeth,PP2C-like,LRR	GO:0003824;GO:0005515;GO:0008372;GO:0006470;GO:0004722;GO:0042981	catalytic activity;protein binding;cellular component unknown;protein amino acid dephosphorylation;protein serine/threonine phosphatase activity;regulation of apoptosis
LEUCINE RICH REPEAT 2	ENSANGT00000012358	AGAP008785-RA	I(LRR)			-0.045646		0.0467888		0.133051				LEUCINE RICH REPEAT 2	GO:0005515	protein binding
LEUCINE RICH REPEAT 2	ENSANGT00000014517	AGAP006993-RA	I(LRR)			-0.0958344		0.0702785		0.0293741		0.135256		LEUCINE RICH REPEAT 2
LEUCINE RICH REPEAT AND FIBRONECTIN TYPE III DOMAIN CONTAINING PRECURSOR;	ENSANGT00000032055	AGAP007237-RA	I(LRR)							-0.73157	Down			Cysteine-rich flanking region, C-terminal;Follicle-stimulating hormone receptor;Immunoglobulin;Immunoglobulin I-set;Immunoglobulin V-set;Immunoglobulin-like;Leucine-rich repeat;Leucine-rich repeat, typical subtype
LEUCINE RICH REPEATS AND IMMUNOGLOBULIN DOMAINS PRECURSOR;	ENSANGT00000031940		I(LRR)							0.767496	Up	0.257442		Leucine-rich repeat;Leucine-rich repeat, typical subtype
LRIM1	ENSANGT00000013041	AGAP006348-RA	I(LRR)			-0.0195506		-0.37513		0.185655				LRR TOLL FRAGMENT
LRRD11 or 19 (aka APL1)?	ENSANGT00000010921	AGAP007552-RA	I(LRR)	-0.261071				-0.228827		0.223148				LRR
LRRD12?	ENSANGT00000014345	AGAP004016-RA	I(LRR)			0.137863		0.102049						ENSANGT00000014345
LRRD13	ENSANGT00000023264		I(LRR)			-0.188715		-0.103936		0.262857		0.12733		LRR
LRRD18	ENSANGT00000004718	AGAP000054-RA	I(LRR)									0.0735314		LEUCINE RICH REPEAT 2	GO:0005515	protein binding
LRRD2	ENSANGT00000017816		I(LRR)			0.0754175		-0.233963		-0.00799541		0.107566		LRR
LRRD20	ENSANGT00000015763	AGAP009839-RA	I(LRR)	-0.625378	Down	0.128627		0.446592	Up	-0.265494				Cecropin,LRR
LRRD4	ENSANGT00000019113		I(LRR)	0.208921		-0.269564		-0.924048	Down					LRR
LRRD5	ENSANGT00000015066	AGAP007039-RA	I(LRR)	0.0717981		-0.102965		-0.462127						LRR
LRRD7 (aka APL2)	ENSANGT00000021822	AGAP005693-RA	I(LRR)	-0.364039		-0.324075		-0.864318	Down			0.0464276		LRR
LRRD8	ENSANGT00000014959	AGAP011503-RA	I(LRR)	-0.661402	Down	0.220601		-0.409523						LRR
LRRD9	ENSANGT00000019115		I(LRR)	-0.450749		-0.33084		-1.14382	Down	1.29175	Up			ENSANGT00000019115
1 4 ALPHA GLUCAN BRANCHING ENZYME EC2.4.1.18 GLYCOGEN BRANCHING ENZYME BRANCHER ENZYME	ENSANGT00000010197	AGAP010428-RA	M	0.183424		-0.349538		-0.599213	Down	-0.103296		0.0337244		1 4 ALPHA GLUCAN BRANCHING ENZYME EC2.4.1.18 GLYCOGEN BRANCHING ENZYME BRANCHER ENZYME	GO:0005975;GO:0004556;GO:0004553;GO:0005515	carbohydrate metabolism;alpha-amylase activity;hydrolase activity, hydrolyzing O-glycosyl compounds;protein binding
1 ACYL SN GLYCEROL 3 PHOSPHATE ACYLTRANSFERASE ALPHA EC2.3.1.51 1 AGP ACYLTRANSFERASE 1 1 AGPAT 1 LYSOPHOSPHATIDIC ACID ACYLTRANSFERASE ALPHA LPAAT ALPHA 1 ACYLGLYCEROL 3 PHOSPHATE O ACYLTRANSFERASE 1	ENSANGT00000018875	AGAP009414-RA	M					-0.0070034		0.0184135				1 ACYL SN GLYCEROL 3 PHOSPHATE ACYLTRANSFERASE ALPHA EC2.3.1.51 1 AGP ACYLTRANSFERASE 1 1 AGPAT 1 LYSOPHOSPHATIDIC ACID ACYLTRANSFERASE ALPHA LPAAT ALPHA 1 ACYLGLYCEROL 3 PHOSPHATE O ACYLTRANSFERASE 1	GO:0003841;GO:0008152;GO:0016020;GO:0008415;GO:0008654	1-acylglycerol-3-phosphate O-acyltransferase activity;metabolism;membrane;acyltransferase activity;phospholipid biosynthesis
1 PHOSPHATIDYLINOSITOL 4 5 BISPHOSPHATE PHOSPHODIESTERASE BETA EC_3.1.4.11 PHOSPHOINOSITIDE PHOSPHOLIPASE C PHOSPHOLIPASE C BETA PLC BETA;	ENSANGT00000007901	AGAP001936-RA	M							0.140929				C2;Phosphatidylinositol-specific phospholipase C, X region;Phosphatidylinositol-specific phospholipase C, Y domain;Phosphoinositide-specific phospholipase C (PLC);Protein of unknown function DUF1154	GO:0005509;GO:0004629;GO:0006629;GO:0007165;GO:0007242;GO:0004435;GO:0005515;GO:0007602;GO:0016028;GO:0005624;GO:0008654;GO:0051482;GO:0016027;GO:0005096;GO:0006644;GO:0006651;GO:0008377;GO:0009628;GO:0019722;GO:0030384;GO:0046488	calcium ion binding;phospholipase C activity;lipid metabolism;signal transduction;intracellular signaling cascade;phosphoinositide phospholipase C activity;protein binding;phototransduction;rhabdomere;membrane fraction;phospholipid biosynthesis;elevation
3' 2' 5' BISPHOSPHATE NUCLEOTIDASE 1 EC3.1.3.7 BISPHOSPHATE 3' NUCLEOTIDASE 1 PAP INOSITOL 1 4 PHOSPHATASE PIP	ENSANGT00000016061	AGAP004654-RA	M	0.238758		-0.0851183		-0.262198		-0.0647642		0.0360843		3' 2' 5' BISPHOSPHATE NUCLEOTIDASE 1 EC3.1.3.7 BISPHOSPHATE 3' NUCLEOTIDASE 1 PAP INOSITOL 1 4 PHOSPHATASE PIP	GO:0004437	inositol or phosphatidylinositol phosphatase activity
3 HYDROXYISOBUTYRATE DEHYDROGENASE MITOCHONDRIAL EC1.1.1.31 HIBADH	ENSANGT00000017720	AGAP005581-RA	M	0.618036	Up			-0.523181						3 HYDROXYISOBUTYRATE DEHYDROGENASE MITOCHONDRIAL EC1.1.1.31 HIBADH	GO:0008442;GO:0006573;GO:0051287;GO:0006098;GO:0004616;GO:0005515	3-hydroxyisobutyrate dehydrogenase activity;valine metabolism;NAD binding;pentose-phosphate shunt;phosphogluconate dehydrogenase (decarboxylating) activity;protein binding
4 HYDROXYPHENYLPYRUVATE DIOXYGENASE EC1.13.11.27 4HPPD HPD HPPDASE	ENSANGT00000010800	AGAP004802-RA	M	-1.4028	Down									4 HYDROXYPHENYLPYRUVATE DIOXYGENASE EC1.13.11.27 4HPPD HPD HPPDASE	GO:0003868;GO:0009072;GO:0005515	4-hydroxyphenylpyruvate dioxygenase activity;aromatic amino acid family metabolism;protein binding
6 PHOSPHOFRUCTO 2 KINASE/FRUCTOSE 2 6 BIPHOSPHATASE 6PF 2 K/FRU 2 6 P2ASE ISOZYME [INCLUDES: 6 PHOSPHOFRUCTO 2 KINASE EC2.7.1.105 ; FRUCTOSE 2 6 BISPHOSPHATASE EC3.1.3.- 46 ]	ENSANGT00000015691	AGAP012010-RA	M									0.436863		6 PHOSPHOFRUCTO 2 KINASE/FRUCTOSE 2 6 BIPHOSPHATASE 6PF 2 K/FRU 2 6 P2ASE ISOZYME [INCLUDES: 6 PHOSPHOFRUCTO 2 KINASE EC2.7.1.105 ; FRUCTOSE 2 6 BISPHOSPHATASE EC3.1.3.- 46 ]	GO:0006003;GO:0003824;GO:0008152;GO:0005524;GO:0005515	fructose 2,6-bisphosphate metabolism;catalytic activity;metabolism;ATP binding;protein binding
6 PHOSPHOFRUCTO 2 KINASE/FRUCTOSE 2 6 BIPHOSPHATASE 6PF 2 K/FRU 2 6 P2ASE ISOZYME [INCLUDES: 6 PHOSPHOFRUCTO 2 KINASE EC2.7.1.105 ; FRUCTOSE 2 6 BISPHOSPHATASE EC3.1.3.- 46 ]	ENSANGT00000026688		M	0.633232	Up	0.240955								6 PHOSPHOFRUCTO 2 KINASE/FRUCTOSE 2 6 BIPHOSPHATASE 6PF 2 K/FRU 2 6 P2ASE ISOZYME [INCLUDES: 6 PHOSPHOFRUCTO 2 KINASE EC2.7.1.105 , FRUCTOSE 2 6 BISPHOSPHATASE EC3.1.3.- 46 ]
6 PHOSPHOFRUCTOKINASE TYPE EC2.7.1.11 PHOSPHOFRUCTOKINASE 1 PHOSPHOHEXOKINASE PHOSPHOFRUCTO 1 KINASE ISOZYME PFK	ENSANGT00000028926	AGAP007642-RA	M	1.08232	Up	-0.219281		0.567942	Up	0.618305	Up	-0.273271		6 PHOSPHOFRUCTOKINASE TYPE EC2.7.1.11 PHOSPHOFRUCTOKINASE 1 PHOSPHOHEXOKINASE PHOSPHOFRUCTO 1 KINASE ISOZYME PFK	GO:0005945;GO:0003872;GO:0006096;GO:0005737	6-phosphofructokinase complex;6-phosphofructokinase activity;glycolysis;cytoplasm
6 PHOSPHOGLUCONATE DEHYDROGENASE DECARBOXYLATING EC1.1.1.44	ENSANGT00000012857	AGAP004197-RA	M					-0.0149337						6 PHOSPHOGLUCONATE DEHYDROGENASE DECARBOXYLATING EC1.1.1.44	GO:0016491;GO:0006098;GO:0050661;GO:0004616;GO:0009051	oxidoreductase activity;pentose-phosphate shunt;NADP binding;phosphogluconate dehydrogenase (decarboxylating) activity;pentose-phosphate shunt, oxidative branch
6 PHOSPHOGLUCONOLACTONASE EC3.1.1.31 6PGL	ENSANGT00000018993	AGAP010866-RA	M							0.0521725				6 PHOSPHOGLUCONOLACTONASE EC3.1.1.31 6PGL	GO:0017057;GO:0006098;GO:0008372	6-phosphogluconolactonase activity;pentose-phosphate shunt;cellular component unknown
6 PYRUVOYL SYNTHASE EC4.2.3.12 PTPS PTP SYNTHASE	ENSANGT00000015792	AGAP008730-RA	M					-0.0802707		0.152113				6 PYRUVOYL SYNTHASE EC4.2.3.12 PTPS PTP SYNTHASE	GO:0006729;GO:0003874;GO:0005515;GO:0042802;GO:0006728	tetrahydrobiopterin biosynthesis;6-pyruvoyltetrahydropterin synthase activity;protein binding;identical protein binding;pteridine biosynthesis
ACID PHOSPHATASE EC3.1.3.2	ENSANGT00000014917	AGAP002387-RA	M	-0.346665				-0.639055	Down	-0.0385119		0.233019		ACID PHOSPHATASE EC3.1.3.2	GO:0003993	acid phosphatase activity
ACID PHOSPHATASE EC3.1.3.2	ENSANGT00000018380	AGAP007400-RA	M			-0.0910106		0.202419						ACID PHOSPHATASE EC3.1.3.2	GO:0003993	acid phosphatase activity
ACID PHOSPHATASE EC3.1.3.2	ENSANGT00000020951	AGAP004591-RA	M					-0.356749		0.38323		-0.373663		ACID PHOSPHATASE EC3.1.3.2	GO:0003993	acid phosphatase activity
ACID SPHINGOMYELINASE PHOSPHODIESTERASE PRECURSOR EC3.1.4.- ASM PHOSPHODIESTERASE	ENSANGT00000015216	AGAP011940-RA	M			0.0219815		0.0600903		0.384883		-0.0986371		ACID SPHINGOMYELINASE PHOSPHODIESTERASE PRECURSOR EC3.1.4.- ASM PHOSPHODIESTERASE	GO:0016787;GO:0004767;GO:0006685;GO:0005515	hydrolase activity;sphingomyelin phosphodiesterase activity;sphingomyelin catabolism;protein binding
ACYL COA DEHYDROGENASE CHAIN SPECIFIC MITOCHONDRIAL PRECURSOR	ENSANGT00000019082	AGAP001951-RA	M	0.131117		-0.259106		-0.544056	Down	-0.180944		0.626621	Up	ACYL COA DEHYDROGENASE CHAIN SPECIFIC MITOCHONDRIAL PRECURSOR	GO:0003995;GO:0016491;GO:0006118	acyl-CoA dehydrogenase activity;oxidoreductase activity;electron transport
ACYL COA DEHYDROGENASE CHAIN SPECIFIC MITOCHONDRIAL PRECURSOR	ENSANGT00000019312	AGAP008501-RA	M			-0.218123		-0.384224		0.301216				ACYL COA DEHYDROGENASE CHAIN SPECIFIC MITOCHONDRIAL PRECURSOR	GO:0003995;GO:0016491;GO:0006118;GO:0005515	acyl-CoA dehydrogenase activity;oxidoreductase activity;electron transport;protein binding
ACYL COA DEHYDROGENASE CHAIN SPECIFIC MITOCHONDRIAL PRECURSOR	ENSANGT00000020214	AGAP006780-RA	M	-0.311448		0.258095		-0.247768		0.263846				ACYL COA DEHYDROGENASE CHAIN SPECIFIC MITOCHONDRIAL PRECURSOR	GO:0003995;GO:0016491;GO:0006118	acyl-CoA dehydrogenase activity;oxidoreductase activity;electron transport
ACYL COA DEHYDROGENASE CHAIN SPECIFIC MITOCHONDRIAL PRECURSOR	ENSANGT00000021837	AGAP005662-RA	M	-0.264289		-0.0428671		-0.410456	Down	-0.0440806				ACYL COA DEHYDROGENASE CHAIN SPECIFIC MITOCHONDRIAL PRECURSOR	GO:0003995;GO:0016491;GO:0006118;GO:0005515	acyl-CoA dehydrogenase activity;oxidoreductase activity;electron transport;protein binding
ACYL COENZYME A OXIDASE PEROXISOMAL EC1.3.3.6 COA OXIDASE	ENSANGT00000020032	AGAP011798-RA	M	-0.0827267		-0.00445589		-0.130873		-0.0531125		0.407288		ACYL COENZYME A OXIDASE PEROXISOMAL EC1.3.3.6 COA OXIDASE	GO:0005777;GO:0050660;GO:0003995;GO:0003997;GO:0006635;GO:0006631;GO:0006118	peroxisome;FAD binding;acyl-CoA dehydrogenase activity;acyl-CoA oxidase activity;fatty acid beta-oxidation;fatty acid metabolism;electron transport
ACYL COENZYME A OXIDASE PEROXISOMAL EC1.3.3.6 COA OXIDASE	ENSANGT00000027891		M	0.445739		-0.0976265		-0.886689	Down	-0.363831		0.372468		ACYL COENZYME A OXIDASE PEROXISOMAL EC1.3.3.6 COA OXIDASE	GO:0005777;GO:0003997;GO:0006635	peroxisome;acyl-CoA oxidase activity;fatty acid beta-oxidation
ADAM PRECURSOR A DISINTEGRIN AND METALLOPROTEINASE DOMAIN	ENSANGT00000019737	AGAP003496-RA	M							-0.165008				ADAM PRECURSOR A DISINTEGRIN AND METALLOPROTEINASE DOMAIN	GO:0006508;GO:0004222	proteolysis;metalloendopeptidase activity
ADAMTS PRECURSOR A DISINTEGRIN AND METALLOPROTEINASE WITH THROMBOSPONDIN MOTIFS ADAM TS ADAM	ENSANGT00000022061		M			0.0144016		0.123052		0.0301762		-0.328387		ADAMTS PRECURSOR A DISINTEGRIN AND METALLOPROTEINASE WITH THROMBOSPONDIN MOTIFS ADAM TS ADAM	GO:0008233;GO:0031012;GO:0004867;GO:0004222;GO:0005515;GO:0005604	peptidase activity;extracellular matrix;serine-type endopeptidase inhibitor activity;metalloendopeptidase activity;protein binding;basement membrane
ADRENODOXIN PROTEIN MITOCHONDRIAL PRECURSOR	ENSANGT00000013242	AGAP006799-RA	M	-0.352713						-0.203643				ADRENODOXIN PROTEIN MITOCHONDRIAL PRECURSOR	GO:0005489;GO:0005506;GO:0046872;GO:0006118;GO:0006810;GO:0051536	electron transporter activity;iron ion binding;metal ion binding;electron transport;transport;iron-sulfur cluster binding
ALCOHOL DEHYDROGENASE	ENSANGT00000028229	AGAP006926-RA	M					0.314915						ALCOHOL DEHYDROGENASE	GO:0008152;GO:0016491;GO:0004022	metabolism;oxidoreductase activity;alcohol dehydrogenase activity
ALCOHOL DEHYDROGENASE EC1.1.1.1	ENSANGT00000020590	AGAP010499-RA	M	-0.136964		0.14297		-0.133135		0.208142		0.43668		ALCOHOL DEHYDROGENASE EC1.1.1.1	GO:0046872;GO:0016491;GO:0008270;GO:0005515;GO:0004327	metal ion binding;oxidoreductase activity;zinc ion binding;protein binding;formaldehyde dehydrogenase (glutathione) activity
ALDEHYDE DEHYDROGENASE	ENSANGT00000011393	AGAP003578-RA	M	0.371629		-0.356708		-0.174885		-0.491843	Down	-0.0139154		ALDEHYDE DEHYDROGENASE	GO:0008152;GO:0016491	metabolism;oxidoreductase activity
ALDEHYDE DEHYDROGENASE	ENSANGT00000013314	AGAP009944-RA	M	0.787336	Up			-0.135864		-0.319		-0.104143		ALDEHYDE DEHYDROGENASE	GO:0008152;GO:0016491	metabolism;oxidoreductase activity
ALDEHYDE DEHYDROGENASE	ENSANGT00000017723	AGAP000881-RA	M	0.847295	Up	-0.709361	Down	-0.666135	Down	0.0242145		0.360497		ALDEHYDE DEHYDROGENASE	GO:0008152;GO:0016491	metabolism;oxidoreductase activity
ALDEHYDE DEHYDROGENASE	ENSANGT00000020207	AGAP003652-RA	M							-0.108886		0.20833		ALDEHYDE DEHYDROGENASE	GO:0008152;GO:0016491;GO:0005739;GO:0005737;GO:0004029	metabolism;oxidoreductase activity;mitochondrion;cytoplasm;aldehyde dehydrogenase (NAD) activity
ALDEHYDE DEHYDROGENASE	ENSANGT00000021005	AGAP009591-RA	M			-0.0995155		-1.04829	Down					ALDEHYDE DEHYDROGENASE	GO:0016742;GO:0008152;GO:0016491;GO:0009058;GO:0048037;GO:0005515	hydroxymethyl-, formyl- and related transferase activity;metabolism;oxidoreductase activity;biosynthesis;cofactor binding;protein binding
ALDEHYDE DEHYDROGENASE	ENSANGT00000022164	AGAP002499-RA	M	-0.0272936		-0.631768	Down	-0.872368	Down	0.833103	Up			ALDEHYDE DEHYDROGENASE	GO:0004491;GO:0018478;GO:0006573;GO:0008152;GO:0016491;GO:0005739;GO:0005515	methylmalonate-semialdehyde dehydrogenase (acylating) activity;malonate-semialdehyde dehydrogenase (acetylating) activity;valine metabolism;metabolism;oxidoreductase activity;mitochondrion;protein binding
ALDEHYDE DEHYDROGENASE DIMERIC NADP PREFERRING EC1.2.1.5 ALDH CLASS 3	ENSANGT00000009992	AGAP005124-RC	M	0.435952		0.223605		0.081118		-0.187896		-0.644887	Down	ALDEHYDE DEHYDROGENASE DIMERIC NADP PREFERRING EC1.2.1.5 ALDH CLASS 3	GO:0004030;GO:0006081;GO:0008152;GO:0016491;GO:0005515	aldehyde dehydrogenase [NAD(P)+] activity;aldehyde metabolism;metabolism;oxidoreductase activity;protein binding
ALDO KETO REDUCTASE FAMILY 1 MEMBER	ENSANGT00000019781		M					-0.629884	Down
ALDOSE 1 EPIMERASE EC_5.1.3.3 GALACTOSE MUTAROTASE;	ENSANGT00000025513	AGAP004376-RA	M							-0.00950471				Aldose 1-epimerase	GO:0006012;GO:0004034	galactose metabolism;aldose 1-epimerase activity
ALPHA 1 3 FUCOSYLTRANSFERASE GALACTOSIDE 3 L FUCOSYLTRANSFERASE FUCOSYLTRANSFERASE FUCT	ENSANGT00000010170	AGAP000365-RA	M							0.224605				ALPHA 1 3 FUCOSYLTRANSFERASE GALACTOSIDE 3 L FUCOSYLTRANSFERASE FUCOSYLTRANSFERASE FUCT	GO:0005795;GO:0016757;GO:0016021;GO:0016020;GO:0008417;GO:0016740;GO:0006486	Golgi stack;transferase activity, transferring glycosyl groups;integral to membrane;membrane;fucosyltransferase activity;transferase activity;protein amino acid glycosylation
ALPHA 1 3 MANNOSYL GLYCOPROTEIN 2 BETA N ACETYLGLUCOSAMINYLTRANSFERASE EC2.4.1.101 N GLYCOSYL OLIGOSACCHARIDE GLYCOPROTEIN N ACETYLGLUCOSAMINYLTRANSFERASE I GNT I GLCNAC T I	ENSANGT00000021039	AGAP005347-RA	M			0.249917		0.0135804		-0.221129				ALPHA 1 3 MANNOSYL GLYCOPROTEIN 2 BETA N ACETYLGLUCOSAMINYLTRANSFERASE EC2.4.1.101 N GLYCOSYL OLIGOSACCHARIDE GLYCOPROTEIN N ACETYLGLUCOSAMINYLTRANSFERASE I GNT I GLCNAC T I	GO:0000139;GO:0003827;GO:0006487	Golgi membrane;alpha-1,3-mannosylglycoprotein 2-beta-N-acetylglucosaminyltransferase activity;protein amino acid N-linked glycosylation
ALPHA GLUCOSIDASE	ENSANGT00000010269	AGAP000862-RA	M			-0.142837		-0.153896		-0.182137		0.13152		ALPHA GLUCOSIDASE	GO:0005975;GO:0004553	carbohydrate metabolism;hydrolase activity, hydrolyzing O-glycosyl compounds
ALPHA L FUCOSIDASE PRECURSOR EC_3.2.1.51 ALPHA L FUCOSIDASE ALPHA L FUCOSIDE FUCOHYDROLASE;	ENSANGT00000015968	AGAP007285-RA	M			0.285462		0.6509	Up					Glycoside hydrolase, family 29 (alpha-L-fucosidase)	GO:0004560;GO:0005975;GO:0005737;GO:0006027	alpha-L-fucosidase activity;carbohydrate metabolism;cytoplasm;glycosaminoglycan catabolism
ALPHA METHYLACYL COA RACEMASE EC5.1.99.4 2 METHYLACYL COA RACEMASE	ENSANGT00000019280	AGAP008414-RA	M	0.442973		-0.180086		-0.369461		-0.335907				ALPHA METHYLACYL COA RACEMASE EC5.1.99.4 2 METHYLACYL COA RACEMASE	GO:0008152;GO:0005515	metabolism;protein binding
AMBIGUOUS	ENSANGT00000005721	AGAP006885-RA	M							-0.024608				Mov34,NLSBP
AMBIGUOUS	ENSANGT00000006844	AGAP008156-RA	M					0.319596						Mov34	GO:0005515;GO:0000338;GO:0019781	protein binding;protein deneddylation;NEDD8 activating enzyme activity
AMBIGUOUS	ENSANGT00000009174	AGAP012129-RA	M	-0.499165		-0.00362288		-0.296116		-0.219986		0.415728		RRNAAdimeth,SAMbind	GO:0016433;GO:0000179;GO:0008649;GO:0000154;GO:0008757;GO:0006364	rRNA (adenine) methyltransferase activity;rRNA (adenine-N6,N6-)-dimethyltransferase activity;rRNA methyltransferase activity;rRNA modification;S-adenosylmethionine-dependent methyltransferase activity;rRNA processing
AMBIGUOUS	ENSANGT00000010440	AGAP005813-RA	M	-0.147371										NifUN	GO:0005515	protein binding
AMBIGUOUS	ENSANGT00000010773	AGAP005956-RA	M			0.471619								FGGYkin	GO:0005975;GO:0005515	carbohydrate metabolism;protein binding
AMBIGUOUS	ENSANGT00000010849	AGAP002740-RA	M					-0.127418						PAPSreduct	GO:0008152;GO:0016740	metabolism;transferase activity
AMBIGUOUS	ENSANGT00000012181	AGAP001730-RA	M							0.0149789				CyclinN	GO:0005515	protein binding
AMBIGUOUS	ENSANGT00000012468	AGAP012657-RA	M			0.0506572		0.0836943		-0.420492	Down	0.20415		ENSANGT00000012468	GO:0008152	metabolism
AMBIGUOUS	ENSANGT00000012802	AGAP006880-RA	M			-0.606388	Down							LMBR1	GO:0005515	protein binding
AMBIGUOUS	ENSANGT00000013256	AGAP009922-RA	M	-0.388885										ENSANGT00000013256
AMBIGUOUS	ENSANGT00000014129	AGAP011729-RA	M							-0.239278				I/UNHdlase
AMBIGUOUS	ENSANGT00000024072	AGAP006576-RC	M	-0.352177		-0.34911		-0.6568	Down					ldh2	GO:0008152;GO:0016491	metabolism;oxidoreductase activity
AMBIGUOUS	ENSANGT00000024516	AGAP004097-RA	M	0.162688				-0.256133		0.18192				EnCoAhydrtse	GO:0003824;GO:0008152	catalytic activity;metabolism
AMBIGUOUS	ENSANGT00000027351	AGAP010040-RA	M	-0.588744	Down			0.0173057		-0.292651		0.297204		CAIBBAIF	GO:0008152	metabolism
AMBIGUOUS;	ENSANGT00000003489	AGAP004297-RA	M							0.078221				NAD-dependent epimerase/dehydratase	GO:0003824;GO:0051287;GO:0009225;GO:0005515	catalytic activity;NAD binding;nucleotide-sugar metabolism;protein binding
AMBIGUOUS;	ENSANGT00000014464	AGAP003331-RA	M					-0.215988		0.0152506		-0.344107		Haloacid dehalogenase-like hydrolase;Haloacid dehalogenase/epoxide hydrolase	GO:0003824;GO:0008152;GO:0005515	catalytic activity;metabolism;protein binding
AMP DEAMINASE EC3.5.4.6 AMP DEAMINASE	ENSANGT00000017310		M	0.0115777		0.0469781		0.247069				-0.242547		AMP DEAMINASE EC3.5.4.6 AMP DEAMINASE
AROMATIC L AMINO ACID DECARBOXYLASE EC4.1.1.28 AADC DOPA DECARBOXYLASE DDC	ENSANGT00000017218	AGAP009001-RA	M							0.295084		-0.603499	Down	AROMATIC L AMINO ACID DECARBOXYLASE EC4.1.1.28 AADC DOPA DECARBOXYLASE DDC	GO:0006519;GO:0019752;GO:0016831;GO:0016829;GO:0005515	amino acid and derivative metabolism;carboxylic acid metabolism;carboxy-lyase activity;lyase activity;protein binding
ARYL HYDROCARBON INTERACTING 1	ENSANGT00000011928	AGAP000725-RA	M	0.708294	Up	0.322463		0.892738	Up	0.24382		-0.560688	Down	ARYL HYDROCARBON INTERACTING 1	GO:0006457;GO:0005488	protein folding;binding
ARYL HYDROCARBON RECEPTOR NUCLEAR TRANSLOCATOR HYPOXIA INDUCIBLE FACTOR 1 BETA	ENSANGT00000007299	AGAP005655-RA	M					-0.0575376		-0.0434679		0.201747		ARYL HYDROCARBON RECEPTOR NUCLEAR TRANSLOCATOR HYPOXIA INDUCIBLE FACTOR 1 BETA	GO:0030528;GO:0045449;GO:0004871;GO:0005634;GO:0007165;GO:0003700;GO:0006355	transcription regulator activity;regulation of transcription;signal transducer activity;nucleus;signal transduction;transcription factor activity;regulation of transcription, DNA-dependent
BIFUNCTIONAL METHYLENETETRAHYDROFOLATE DEHYDROGENASE/CYCLOHYDROLASE MITOCHONDRIAL PRECURSOR [INCLUDES: NAD DEPENDENT METHYLENETETRAHYDROFOLATE DEHYDROGENASE EC1.5.1.15 ; METHENYLTETRAHYDROFOLATE CYCLOHYDROLASE EC3.5.4.- 9 ]	ENSANGT00000024418	AGAP004677-RB	M	0.204191										BIFUNCTIONAL METHYLENETETRAHYDROFOLATE DEHYDROGENASE/CYCLOHYDROLASE MITOCHONDRIAL PRECURSOR [INCLUDES: NAD DEPENDENT METHYLENETETRAHYDROFOLATE DEHYDROGENASE EC1.5.1.15 , METHENYLTETRAHYDROFOLATE CYCLOHYDROLASE EC3.5.4.- 9 ]	GO:0009396;GO:0003824	folic acid and derivative biosynthesis;catalytic activity
BIFUNCTIONAL METHYLENETETRAHYDROFOLATE DEHYDROGENASE/CYCLOHYDROLASE MITOCHONDRIAL PRECURSOR [INCLUDES: NAD DEPENDENT METHYLENETETRAHYDROFOLATE DEHYDROGENASE EC1.5.1.15 ; METHENYLTETRAHYDROFOLATE CYCLOHYDROLASE EC3.5.4.- 9 ]	ENSANGT00000024457		M			0.295828		-0.0517027						BIFUNCTIONAL METHYLENETETRAHYDROFOLATE DEHYDROGENASE/CYCLOHYDROLASE MITOCHONDRIAL PRECURSOR [INCLUDES: NAD DEPENDENT METHYLENETETRAHYDROFOLATE DEHYDROGENASE EC1.5.1.15 , METHENYLTETRAHYDROFOLATE CYCLOHYDROLASE EC3.5.4.- 9 ]
C 1 TETRAHYDROFOLATE SYNTHASE CYTOPLASMIC C1 THF SYNTHASE [INCLUDES: METHYLENETETRAHYDROFOLATE DEHYDROGENASE EC1.5.1.5 ; METHENYLTETRAHYDROFOLATE CYCLOHYDROLASE EC3.5.4.- 9 ; FORMYLTETRAHYDROFOLATE SYNTHETASE EC6.3.-.- 4 3 ]	ENSANGT00000016878	AGAP002830-RA	M					-0.397241	Down	0.884995	Up			C 1 TETRAHYDROFOLATE SYNTHASE CYTOPLASMIC C1 THF SYNTHASE [INCLUDES: METHYLENETETRAHYDROFOLATE DEHYDROGENASE EC1.5.1.5 ; METHENYLTETRAHYDROFOLATE CYCLOHYDROLASE EC3.5.4.- 9 ; FORMYLTETRAHYDROFOLATE SYNTHETASE EC6.3.-.- 4 3 ]	GO:0009396;GO:0004329;GO:0003824;GO:0005524;GO:0005515;GO:0005737	folic acid and derivative biosynthesis;formate-tetrahydrofolate ligase activity;catalytic activity;ATP binding;protein binding;cytoplasm
C 1 TETRAHYDROFOLATE SYNTHASE CYTOPLASMIC C1 THF SYNTHASE [INCLUDES: METHYLENETETRAHYDROFOLATE DEHYDROGENASE EC1.5.1.5 ; METHENYLTETRAHYDROFOLATE CYCLOHYDROLASE EC3.5.4.- 9 ; FORMYLTETRAHYDROFOLATE SYNTHETASE EC6.3.-.- 4 3 ]	ENSANGT00000027647		M			-0.301552		-0.552705	Down	1.02539	Up			C 1 TETRAHYDROFOLATE SYNTHASE CYTOPLASMIC C1 THF SYNTHASE [INCLUDES: METHYLENETETRAHYDROFOLATE DEHYDROGENASE EC1.5.1.5 , METHENYLTETRAHYDROFOLATE CYCLOHYDROLASE EC3.5.4.- 9 , FORMYLTETRAHYDROFOLATE SYNTHETASE EC6.3.-.- 4 3 ]
CAD [INCLUDES: GLUTAMINE DEPENDENT CARBAMOYL PHOSPHATE SYNTHASE EC6.3.5.5 ; ASPARTATE CARBAMOYLTRANSFERASE EC2.1.3.- 2 ; DIHYDROOROTASE EC3.5.-.- 2 3 ]	ENSANGT00000014822	AGAP000300-RA	M							-0.12444				CAD [INCLUDES: GLUTAMINE DEPENDENT CARBAMOYL PHOSPHATE SYNTHASE EC6.3.5.5 , ASPARTATE CARBAMOYLTRANSFERASE EC2.1.3.- 2 , DIHYDROOROTASE EC3.5.-.- 2 3 ]	GO:0016743;GO:0019856;GO:0006807;GO:0003824;GO:0006526;GO:0006541;GO:0006207;GO:0008152;GO:0004070;GO:0004086;GO:0016812;GO:0006520;GO:0016787;GO:0005737;GO:0016597;GO:0016874;GO:0005524	carboxyl- and carbamoyltransferase activity;pyrimidine base biosynthesis;nitrogen compound metabolism;catalytic activity;arginine biosynthesis;glutamine metabolism;'de novo' pyrimidine base biosynthesis;metabolism;aspartate carbamoyltransferase activity;c
CARBONIC ANHYDRASE EC_4.2.1.1 CARBONIC ANHYDRASE CARBONATE DEHYDRATASE CA;	ENSANGT00000019212	AGAP010052-RA	M							0.310795				Carbonic anhydrase, eukaryotic	GO:0004089;GO:0006730;GO:0008270	carbonate dehydratase activity;one-carbon compound metabolism;zinc ion binding
CARBONIC ANHYDRASE EC4.2.1.1 CARBONATE DEHYDRATASE CA	ENSANGT00000011013	AGAP007550-RB	M	-0.233844										CARBONIC ANHYDRASE EC4.2.1.1 CARBONATE DEHYDRATASE CA	GO:0004089;GO:0006730;GO:0008270;GO:0005515	carbonate dehydratase activity;one-carbon compound metabolism;zinc ion binding;protein binding
CARBONIC ANHYDRASE EC4.2.1.1 CARBONATE DEHYDRATASE CA	ENSANGT00000014919	AGAP002359-RA	M	-0.162382		0.255056		0.297261						CARBONIC ANHYDRASE EC4.2.1.1 CARBONATE DEHYDRATASE CA	GO:0004089;GO:0006730;GO:0008270	carbonate dehydratase activity;one-carbon compound metabolism;zinc ion binding
CARBONIC ANHYDRASE EC4.2.1.1 CARBONATE DEHYDRATASE CA	ENSANGT00000017796		M	-0.391925										CARBONIC ANHYDRASE EC4.2.1.1 CARBONATE DEHYDRATASE CA
CARBONYL REDUCTASE [NADPH] EC1.1.1.184 NADPH DEPENDENT CARBONYL REDUCTASE	ENSANGT00000019292	AGAP008502-RA	M	-0.0229191				-0.252415		-0.237076		-0.0618864		CARBONYL REDUCTASE [NADPH] EC1.1.1.184 NADPH DEPENDENT CARBONYL REDUCTASE	GO:0008152;GO:0016491	metabolism;oxidoreductase activity
CARBOXYPEPTIDASE PRECURSOR EC3.4.16.-	ENSANGT00000009426	AGAP007505-RA	M	-0.15577		0.0245486		-0.482219		-0.310712		0.136528		CARBOXYPEPTIDASE PRECURSOR EC3.4.16.-	GO:0008233;GO:0003824;GO:0006508;GO:0004185;GO:0004180	peptidase activity;catalytic activity;proteolysis;serine carboxypeptidase activity;carboxypeptidase activity
[truncated: 2,383 more rows]
